# Supplementary material for: Dissection of two quantitative trait loci with pleiotropic effects on plant height and spike length linked in coupling phase on the short arm of chromosome 2D of common wheat (Triticum aestivum L.)
Source: Theor Appl Genet. 2019 Mar 26;132(6):1815–31. doi: 10.1007/s00122-019-03318-z (PMC6531420; doi:10.1007/s00122-019-03318-z)
Supplement: Supplementary file 1 — Supplementary material 1 (XLSX 187 kb) [file 122_2019_3318_MOESM1_ESM.xlsx]

## Sheet: Table S1
Table S1 STARP-2001 and SSR-2433 genotype in 724 Chinese wheat accessions
Accessions	Origin (country and location)	Veriaty type	Agroecological region	STARP-2001	SSR-2433
Nongda 5182	China (Beijing)	Modern cultivar	Ⅰ	A	A
Beijing 0045	China (Beijing)	Modern cultivar	Ⅰ	A	A
CA206	China (Beijing)	Modern cultivar	Ⅰ	A	A
CA0415	China (Beijing)	Modern cultivar	Ⅰ	B	B
CA0629	China (Beijing)	Modern cultivar	Ⅰ	B	B
CA9553	China (Beijing)	Modern cultivar	Ⅰ	B	A
CA9722	China (Beijing)	Modern cultivar	Ⅰ	B	B
Jingdong 8	China (Beijing)	Modern cultivar	Ⅰ	A	A
Jingdong 17	China (Beijing)	Modern cultivar	Ⅰ	B	A
Jing 428	China (Beijing)	Modern cultivar	Ⅰ	A	A
Jingnong 02-56	China (Beijing)	Modern cultivar	Ⅰ	A	A
Jingshengmai 1	China (Beijing)	Modern cultivar	Ⅰ	B	A
Luofulin 10	China (Beijing)	Modern cultivar	Ⅰ	B	B
Nongda 37	China (Beijing)	Modern cultivar	Ⅰ	A	B
Nongda 38	China (Beijing)	Modern cultivar	Ⅰ	A	B
Nongda 41	China (Beijing)	Modern cultivar	Ⅰ	A	B
Nongda 45	China (Beijing)	Modern cultivar	Ⅰ	B	B
Nongda 135	China (Beijing)	Modern cultivar	Ⅰ	B	B
Nongda 152	China (Beijing)	Modern cultivar	Ⅰ	B	B
Nongda 179	China (Beijing)	Modern cultivar	Ⅰ	B	B
Nongda 193	China (Beijing)	Modern cultivar	Ⅰ	B	B
Nongda 195	China (Beijing)	Modern cultivar	Ⅰ	B	B
Nongda 285	China (Beijing)	Modern cultivar	Ⅰ	B	A
Nongda 318	China (Beijing)	Modern cultivar	Ⅰ	B	A
Nongda 413	China (Beijing)	Modern cultivar	Ⅰ	B	A
Nongda 3251	China (Beijing)	Modern cultivar	Ⅰ	B	A
Nongda 3432	China (Beijing)	Modern cultivar	Ⅰ	B	A
Nongda 3492	China (Beijing)	Modern cultivar	Ⅰ	B	A
Nongda 3659	China (Beijing)	Modern cultivar	Ⅰ	B	B
Nongda 3677	China (Beijing)	Modern cultivar	Ⅰ	B	A
Nongdayou 89	China (Beijing)	Modern cultivar	Ⅰ	B	B
Youmangbai 4	China (Beijing)	Modern cultivar	Ⅰ	B	A
Zhongmai 12	China (Beijing)	Modern cultivar	Ⅰ	B	B
Zhongmai 415	China (Beijing)	Modern cultivar	Ⅰ	B	B
Jing 411	China (Beijing)	Modern cultivar	Ⅰ	B	B
Longmai 212	China (Gansu)	Modern cultivar	Ⅰ	B	B
Longmai 479	China (Gansu)	Modern cultivar	Ⅰ	B	B
Longmai 939	China (Gansu)	Modern cultivar	Ⅰ	A	A
Longmai 991	China (Gansu)	Modern cultivar	Ⅰ	B	B
Longyuan 082	China (Gansu)	Modern cultivar	Ⅰ	B	B
Longfu 2	China (Gansu)	Modern cultivar	Ⅰ	B	B
Jimai 2	China (Hebei)	Modern cultivar	Ⅰ	B	A
Zhongzhongmai 10	China (N/A)	Modern cultivar	Ⅰ	B	A
Weilai 0818	China (Anhui)	Modern cultivar	Ⅱ	A	A
Yikemai 5	China (Anhui)	Modern cultivar	Ⅱ	B	A
Waimai 19	China (Anhui)	Modern cultivar	Ⅱ	A	A
Han 09-41344	China (Hebei)	Modern cultivar	Ⅱ	B	A
Hannong 2312	China (Hebei)	Modern cultivar	Ⅱ	B	B
Hansheng 923	China (Hebei)	Modern cultivar	Ⅱ	B	A
Heng 10-5218	China (Hebei)	Modern cultivar	Ⅱ	B	A
Heng 10S29-2	China (Hebei)	Modern cultivar	Ⅱ	B	A
Jinhe 8431	China (Hebei)	Modern cultivar	Ⅱ	B	A
Shi 11-5139	China (Hebei)	Modern cultivar	Ⅱ	B	B
Xingmai 33	China (Hebei)	Modern cultivar	Ⅱ	B	A
Han 6228	China (Hebei)	Modern cultivar	Ⅱ	A	A
Hanmai 13	China (Hebei)	Modern cultivar	Ⅱ	B	A
Hannong 351	China (Hebei)	Modern cultivar	Ⅱ	B	A
Gaoyou 1533-1	China (Hebei)	Modern cultivar	Ⅱ	A	A
Gaoyou 9618	China (Hebei)	Modern cultivar	Ⅱ	B	A
Heng 562	China (Hebei)	Modern cultivar	Ⅱ	B	A
Heng 4399	China (Hebei)	Modern cultivar	Ⅱ	B	A
Heng 4422	China (Hebei)	Modern cultivar	Ⅱ	B	A
Heng 5108	China (Hebei)	Modern cultivar	Ⅱ	B	A
Heng 5364	China (Hebei)	Modern cultivar	Ⅱ	B	A
Heng 6632	China (Hebei)	Modern cultivar	Ⅱ	A	A
Hengguan 33	China (Hebei)	Modern cultivar	Ⅱ	B	A
Hemai 58-3	China (Hebei)	Modern cultivar	Ⅱ	B	A
Jishi 02-1	China (Hebei)	Modern cultivar	Ⅱ	B	A
Jinuo 280	China (Hebei)	Modern cultivar	Ⅱ	B	A
Kenong 1006	China (Hebei)	Modern cultivar	Ⅱ	B	A
Shi 4185	China (Hebei)	Modern cultivar	Ⅱ	A	A
Shi H083-366	China (Hebei)	Modern cultivar	Ⅱ	B	A
Shimai 22	China (Hebei)	Modern cultivar	Ⅱ	B	A
Shiyou 17	China (Hebei)	Modern cultivar	Ⅱ	B	A
Shijiazhuang 9	China (Hebei)	Modern cultivar	Ⅱ	B	A
Xing 531	China (Hebei)	Modern cultivar	Ⅱ	B	A
Xingmai 17	China (Hebei)	Modern cultivar	Ⅱ	A	A
Xinkei 8	China (Hebei)	Modern cultivar	Ⅱ	B	B
Jimai 10	China (Hebei)	Modern cultivar	Ⅱ	B	B
Jimai 36	China (Hebei)	Modern cultivar	Ⅱ	B	A
Heng 4041	China (Hebei)	Modern cultivar	Ⅱ	B	A
Shi 8	China (Hebei)	Modern cultivar	Ⅱ	B	A
Shi 5093	China (Hebei)	Modern cultivar	Ⅱ	B	A
Shixin 733	China (Hebei)	Modern cultivar	Ⅱ	A	A
Gaoyou 5142	China (Hebei)	Modern cultivar	Ⅱ	B	A
Shixin 5952	China (Hebei)	Modern cultivar	Ⅱ	A	B
Gaoyou 9828	China (Hebei)	Modern cultivar	Ⅱ	A	A
Shixin 5746	China (Hebei)	Modern cultivar	Ⅱ	B	B
Shixin 836	China (Hebei)	Modern cultivar	Ⅱ	A	A
Shixin 828	China (Hebei)	Modern cultivar	Ⅱ	A	A
Shi 9	China (Hebei)	Modern cultivar	Ⅱ	B	A
Shiyou 20	China (Hebei)	Modern cultivar	Ⅱ	B	A
Shimai 19	China (Hebei)	Modern cultivar	Ⅱ	B	A
Shimai 18	China (Hebei)	Modern cultivar	Ⅱ	B	A
Shimai 15	China (Hebei)	Modern cultivar	Ⅱ	B	A
Shimai 13	China (Hebei)	Modern cultivar	Ⅱ	B	A
Jimai 38	China (Hebei)	Modern cultivar	Ⅱ	B	A
Kenong 199	China (Hebei)	Modern cultivar	Ⅱ	B	A
Kenong 2009	China (Hebei)	Modern cultivar	Ⅱ	B	A
Shixin 703	China (Hebei)	Modern cultivar	Ⅱ	A	A
Shixin 701	China (Hebei)	Modern cultivar	Ⅱ	A	A
Shixin 626	China (Hebei)	Modern cultivar	Ⅱ	B	A
Shixin 539	China (Hebei)	Modern cultivar	Ⅱ	A	A
Shixin 616	China (Hebei)	Modern cultivar	Ⅱ	B	A
Shixin 31	China (Hebei)	Modern cultivar	Ⅱ	A	A
Gaoyou 5766	China (Hebei)	Modern cultivar	Ⅱ	A	A
Gaoyou 1817	China (Hebei)	Modern cultivar	Ⅱ	B	A
Jimai 325	China (Hebei)	Modern cultivar	Ⅱ	B	A
Jimai 729	China (Hebei)	Modern cultivar	Ⅱ	B	B
Shiluan 02-1	China (Hebei)	Modern cultivar	Ⅱ	B	A
Heng 08 guan 29	China (Hebei)	Modern cultivar	Ⅱ	B	A
Han 05-5092	China (Hebei)	Modern cultivar	Ⅱ	B	A
Lunxuan 103	China (Hebei)	Modern cultivar	Ⅱ	B	A
Shi U09-4366	China (Hebei)	Modern cultivar	Ⅱ	B	B
Ji 5265	China (Hebei)	Modern cultivar	Ⅱ	B	A
Jimai 518	China (Hebei)	Modern cultivar	Ⅱ	B	A
Jinfeng 7183	China (Hebei)	Modern cultivar	Ⅱ	B	A
Hengai	China (Hebei)	Modern cultivar	Ⅱ	B	A
Xun 2016	China (Henan)	Modern cultivar	Ⅱ	A	A
Luomai 9	China (Henan)	Modern cultivar	Ⅱ	B	A
Luomai 8	China (Henan)	Modern cultivar	Ⅱ	A	A
Bonong 6	China (Henan)	Modern cultivar	Ⅱ	A	A
Cunmai 12	China (Henan)	Modern cultivar	Ⅱ	A	A
Cunmai 5	China (Henan)	Modern cultivar	Ⅱ	A	A
Dehongfumai 8	China (Henan)	Modern cultivar	Ⅱ	A	A
Guanmai 1	China (Henan)	Modern cultivar	Ⅱ	A	A
Huayu 198	China (Henan)	Modern cultivar	Ⅱ	B	A
Kaimai 20	China (Henan)	Modern cultivar	Ⅱ	A	A
Lankao 679	China (Henan)	Modern cultivar	Ⅱ	A	A
Luomai 23	China (Henan)	Modern cultivar	Ⅱ	A	A
Luomai 29	China (Henan)	Modern cultivar	Ⅱ	A	A
Luomai 31	China (Henan)	Modern cultivar	Ⅱ	A	A
Pingan 3	China (Henan)	Modern cultivar	Ⅱ	A	A
Pingan 7	China (Henan)	Modern cultivar	Ⅱ	A	A
Pingan 998	China (Henan)	Modern cultivar	Ⅱ	A	A
Puxing 5	China (Henan)	Modern cultivar	Ⅱ	A	A
Ru 0319	China (Henan)	Modern cultivar	Ⅱ	A	A
Ruiquanmai 168	China (Henan)	Modern cultivar	Ⅱ	B	A
Tianmin 298	China (Henan)	Modern cultivar	Ⅱ	A	A
Xianmai 68	China (Henan)	Modern cultivar	Ⅱ	A	A
Xinmai 20	China (Henan)	Modern cultivar	Ⅱ	B	A
Xinmai 208	China (Henan)	Modern cultivar	Ⅱ	A	A
Xinmai 2111	China (Henan)	Modern cultivar	Ⅱ	A	A
Xinmai 31	China (Henan)	Modern cultivar	Ⅱ	A	A
Xinyuan 9558	China (Henan)	Modern cultivar	Ⅱ	B	A
Xuke 129	China (Henan)	Modern cultivar	Ⅱ	A	A
Yangao 1	China (Henan)	Modern cultivar	Ⅱ	A	A
Yimai 6	China (Henan)	Modern cultivar	Ⅱ	A	A
Yuliang 1688	China (Henan)	Modern cultivar	Ⅱ	A	A
Yuan X208	China (Henan)	Modern cultivar	Ⅱ	A	A
Yujiao 6	China (Henan)	Modern cultivar	Ⅱ	A	A
Zhengmai 113	China (Henan)	Modern cultivar	Ⅱ	A	A
Zhengmai 9045	China (Henan)	Modern cultivar	Ⅱ	B	A
Zhengmai 98	China (Henan)	Modern cultivar	Ⅱ	B	A
Zhengnong 46	China (Henan)	Modern cultivar	Ⅱ	B	B
Zhengpin mai 8	China (Henan)	Modern cultivar	Ⅱ	A	A
Zhongyu 12	China (Henan)	Modern cultivar	Ⅱ	A	A
Zhongyu 7410	China (Henan)	Modern cultivar	Ⅱ	A	A
Zhongyu 9102	China (Henan)	Modern cultivar	Ⅱ	A	A
Zhongyuanmai	China (Henan)	Modern cultivar	Ⅱ	B	A
Zhongyuanzhixing	China (Henan)	Modern cultivar	Ⅱ	A	A
Zhoumai 19	China (Henan)	Modern cultivar	Ⅱ	B	B
Zhoumai 25	China (Henan)	Modern cultivar	Ⅱ	B	A
Zhoumai 30	China (Henan)	Modern cultivar	Ⅱ	A	A
Zhoumai 31	China (Henan)	Modern cultivar	Ⅱ	B	B
Luo PH02	China (Henan)	Modern cultivar	Ⅱ	B	A
Zhengmai 1817	China (Henan)	Modern cultivar	Ⅱ	A	B
Lankaoaizao 8	China (Henan)	Modern cultivar	Ⅱ	A	A
Zhongmai 875	China (Henan)	Modern cultivar	Ⅱ	B	A
Zhengmai 9962	China (Henan)	Modern cultivar	Ⅱ	A	A
Taikong 6	China (Henan)	Modern cultivar	Ⅱ	A	A
Zhengmai 004	China (Henan)	Modern cultivar	Ⅱ	B	A
Huapei 5	China (Henan)	Modern cultivar	Ⅱ	A	A
Zhoumai 32	China (Henan)	Modern cultivar	Ⅱ	A	A
Fengdecunmai 1	China (Henan)	Modern cultivar	Ⅱ	A	A
Yumai 49-198	China (Henan)	Modern cultivar	Ⅱ	A	A
Yujiao 5	China (Henan)	Modern cultivar	Ⅱ	A	A
Zhoumai 18	China (Henan)	Modern cultivar	Ⅱ	A	A
Huapei 8	China (Henan)	Modern cultivar	Ⅱ	A	A
Huapei 6	China (Henan)	Modern cultivar	Ⅱ	A	A
Huapei 3	China (Henan)	Modern cultivar	Ⅱ	B	A
Huapei 1	China (Henan)	Modern cultivar	Ⅱ	B	A
Zhengyumai 9987	China (Henan)	Modern cultivar	Ⅱ	A	A
Zhongmai 998	China (Henan)	Modern cultivar	Ⅱ	A	A
Weike 2	China (Henan)	Modern cultivar	Ⅱ	A	A
Anmai 7	China (Henan)	Modern cultivar	Ⅱ	A	A
Fumai 2008	China (Henan)	Modern cultivar	Ⅱ	A	A
Zhengnong 17	China (Henan)	Modern cultivar	Ⅱ	A	A
Zhongyu 9	China (Henan)	Modern cultivar	Ⅱ	B	A
Zhengnong 16	China (Henan)	Modern cultivar	Ⅱ	B	B
Yunong 9901	China (Henan)	Modern cultivar	Ⅱ	A	A
Zhoumai 23	China (Henan)	Modern cultivar	Ⅱ	A	A
Taixue 7	China (Henan)	Modern cultivar	Ⅱ	A	A
Pingmai 998	China (Henan)	Modern cultivar	Ⅱ	A	A
Xiangmai 969	China (Henan)	Modern cultivar	Ⅱ	A	A
Zhongyu 10	China (Henan)	Modern cultivar	Ⅱ	A	A
Yunong 982	China (Henan)	Modern cultivar	Ⅱ	A	A
Zhongyu 8	China (Henan)	Modern cultivar	Ⅱ	A	A
Yumai 34	China (Henan)	Modern cultivar	Ⅱ	B	B
Yunong 202	China (Henan)	Modern cultivar	Ⅱ	A	A
Yunong 201	China (Henan)	Modern cultivar	Ⅱ	B	A
Zhengmai 583	China (Henan)	Modern cultivar	Ⅱ	A	A
Xuke 316	China (Henan)	Modern cultivar	Ⅱ	A	A
Xuke 1	China (Henan)	Modern cultivar	Ⅱ	A	A
Xuke 415	China (Henan)	Modern cultivar	Ⅱ	B	A
Xuke 718	China (Henan)	Modern cultivar	Ⅱ	A	A
Zhongyu 9398	China (Henan)	Modern cultivar	Ⅱ	A	A
04 zhong 36	China (Henan)	Modern cultivar	Ⅱ	A	A
Pumai 9	China (Henan)	Modern cultivar	Ⅱ	A	A
Luomai 24	China (Henan)	Modern cultivar	Ⅱ	B	A
Luomai 22	China (Henan)	Modern cultivar	Ⅱ	B	B
Luomai 21	China (Henan)	Modern cultivar	Ⅱ	A	A
Luomai 1	China (Henan)	Modern cultivar	Ⅱ	A	A
Zhongyu 6	China (Henan)	Modern cultivar	Ⅱ	A	A
Zhongyu 5	China (Henan)	Modern cultivar	Ⅱ	A	A
Xinyuan 958	China (Henan)	Modern cultivar	Ⅱ	B	A
Wen 9519	China (Henan)	Modern cultivar	Ⅱ	B	B
Fanmai 5	China (Henan)	Modern cultivar	Ⅱ	B	A
Fanmai 3	China (Henan)	Modern cultivar	Ⅱ	A	A
Fanmai 8	China (Henan)	Modern cultivar	Ⅱ	A	A
Wen 9629	China (Henan)	Modern cultivar	Ⅱ	A	A
Anmai 1	China (Henan)	Modern cultivar	Ⅱ	A	A
Zhoumai 16	China (Henan)	Modern cultivar	Ⅱ	A	A
Yubao 1	China (Henan)	Modern cultivar	Ⅱ	A	A
Zhoumai 20	China (Henan)	Modern cultivar	Ⅱ	B	B
Zhoumai 22	China (Henan)	Modern cultivar	Ⅱ	A	A
Fengwu 981	China (Henan)	Modern cultivar	Ⅱ	A	A
Zhoumai 24	China (Henan)	Modern cultivar	Ⅱ	A	A
Xunong 5	China (Henan)	Modern cultivar	Ⅱ	A	A
Pingan 6	China (Henan)	Modern cultivar	Ⅱ	A	A
Yuzhan 4	China (Henan)	Modern cultivar	Ⅱ	A	A
Xinmai 11	China (Henan)	Modern cultivar	Ⅱ	A	A
Xinmai 12	China (Henan)	Modern cultivar	Ⅱ	A	A
Xinmai 13	China (Henan)	Modern cultivar	Ⅱ	A	A
Yumai 70-36	China (Henan)	Modern cultivar	Ⅱ	A	A
Ruzhou 0319	China (Henan)	Modern cultivar	Ⅱ	A	A
Xinmai 21	China (Henan)	Modern cultivar	Ⅱ	B	A
Zhengmai 0856	China (Henan)	Modern cultivar	Ⅱ	A	A
Zhengmai 9694	China (Henan)	Modern cultivar	Ⅱ	A	A
Xinmai 16	China (Henan)	Modern cultivar	Ⅱ	A	A
Xinmai 19	China (Henan)	Modern cultivar	Ⅱ	A	A
Xinmai 18	China (Henan)	Modern cultivar	Ⅱ	A	A
Yanzhan 4110	China (Henan)	Modern cultivar	Ⅱ	A	A
Zhengmai 366	China (Henan)	Modern cultivar	Ⅱ	A	A
Kaimai 18	China (Henan)	Modern cultivar	Ⅱ	A	A
Zhengyin 4	China (Henan)	Modern cultivar	Ⅱ	A	A
04luo7671	China (Henan)	Modern cultivar	Ⅱ	B	A
04luo7427	China (Henan)	Modern cultivar	Ⅱ	B	A
Yumai 13	China (Henan)	Modern cultivar	Ⅱ	B	A
Yumai 18	China (Henan)	Modern cultivar	Ⅱ	A	A
Yumai 21	China (Henan)	Modern cultivar	Ⅱ	A	A
Yumai 25	China (Henan)	Modern cultivar	Ⅱ	A	A
Zhou 8425B	China (Henan)	Modern cultivar	Ⅱ	B	B
Aikang 58	China (Henan)	Modern cultivar	Ⅱ	A	A
Zhengmai 7968	China (Henan)	Modern cultivar	Ⅱ	A	A
Zhoumai 17	China (Henan)	Modern cultivar	Ⅱ	A	A
Xinxiangdasui	China (Henan)	Modern cultivar	Ⅱ	B	B
Yunong 416	China (Henan)	Modern cultivar	Ⅱ	B	A
Yumai 2	China (Henan)	Modern cultivar	Ⅱ	A	A
Xinmai 9	China (Henan)	Modern cultivar	Ⅱ	A	A
Tianhe 3	China (Henan)	Modern cultivar	Ⅱ	A	A
Lankao 198	China (Henan)	Modern cultivar	Ⅱ	A	A
Bainong 207	China (Henan)	Modern cultivar	Ⅱ	B	A
Xinong 529	China (Shaanxi)	Modern cultivar	Ⅱ	A	A
Xinong 585	China (Shaanxi)	Modern cultivar	Ⅱ	B	A
Changfeng 1	China (Shaanxi)	Modern cultivar	Ⅱ	B	B
Zhongmai 349	China (Shaanxi)	Modern cultivar	Ⅱ	A	A
Hangmai 6	China (Shaanxi)	Modern cultivar	Ⅱ	A	A
Qinnong 142	China (Shaanxi)	Modern cultivar	Ⅱ	B	A
Shan 02-3	China (Shaanxi)	Modern cultivar	Ⅱ	B	A
Shanmai 139	China (Shaanxi)	Modern cultivar	Ⅱ	B	B
Shanmai 159	China (Shaanxi)	Modern cultivar	Ⅱ	B	A
Shanmai 175	China (Shaanxi)	Modern cultivar	Ⅱ	B	A
Xinong 158	China (Shaanxi)	Modern cultivar	Ⅱ	B	B
Shan 627	China (Shaanxi)	Modern cultivar	Ⅱ	A	A
Shannong 33	China (Shaanxi)	Modern cultivar	Ⅱ	A	A
Shannong 66	China (Shaanxi)	Modern cultivar	Ⅱ	B	B
Shannong 70	China (Shaanxi)	Modern cultivar	Ⅱ	A	A
Shannong 981	China (Shaanxi)	Modern cultivar	Ⅱ	A	A
Tongmai 3	China (Shaanxi)	Modern cultivar	Ⅱ	B	B
Wunong 6	China (Shaanxi)	Modern cultivar	Ⅱ	A	A
Wunong 988	China (Shaanxi)	Modern cultivar	Ⅱ	A	A
Xinong 94	China (Shaanxi)	Modern cultivar	Ⅱ	A	A
Xinong 165	China (Shaanxi)	Modern cultivar	Ⅱ	A	A
Xinong 538	China (Shaanxi)	Modern cultivar	Ⅱ	A	A
Xinong 556	China (Shaanxi)	Modern cultivar	Ⅱ	A	A
Xinong 558	China (Shaanxi)	Modern cultivar	Ⅱ	A	A
Xinong 928	China (Shaanxi)	Modern cultivar	Ⅱ	B	B
Xinong 2000	China (Shaanxi)	Modern cultivar	Ⅱ	A	A
Xinong 2208	China (Shaanxi)	Modern cultivar	Ⅱ	A	A
Xinong 2611	China (Shaanxi)	Modern cultivar	Ⅱ	A	A
Xinong 3517	China (Shaanxi)	Modern cultivar	Ⅱ	A	A
Xinong 6049	China (Shaanxi)	Modern cultivar	Ⅱ	B	A
Xinong 9718	China (Shaanxi)	Modern cultivar	Ⅱ	A	A
Xinong 9766	China (Shaanxi)	Modern cultivar	Ⅱ	A	A
Xinong 9871	China (Shaanxi)	Modern cultivar	Ⅱ	B	A
Xinong 9872	China (Shaanxi)	Modern cultivar	Ⅱ	A	A
Xiaoyan 216	China (Shaanxi)	Modern cultivar	Ⅱ	A	A
Xiaoyan 534	China (Shaanxi)	Modern cultivar	Ⅱ	B	A
Xinong 979	China (Shaanxi)	Modern cultivar	Ⅱ	A	A
Xinmai 296	China (Shandong)	Modern cultivar	Ⅱ	A	A
Dexuan 1	China (Shandong)	Modern cultivar	Ⅱ	B	A
Shannong 2149	China (Shandong)	Modern cultivar	Ⅱ	B	A
Sishuisanbamai	China (Shandong)	Modern cultivar	Ⅱ	B	B
Tainonng 2419	China (Shandong)	Modern cultivar	Ⅱ	B	A
Tainong 8681	China (Shandong)	Modern cultivar	Ⅱ	B	A
Taishan 21	China (Shandong)	Modern cultivar	Ⅱ	B	B
Yan 09135	China (Shandong)	Modern cultivar	Ⅱ	A	A
Jimai 06039	China (Shandong)	Modern cultivar	Ⅱ	B	A
Shannong 055843	China (Shandong)	Modern cultivar	Ⅱ	B	A
Shannong 0917	China (Shandong)	Modern cultivar	Ⅱ	B	A
Tainong 9862	China (Shandong)	Modern cultivar	Ⅱ	B	A
Yan 99102	China (Shandong)	Modern cultivar	Ⅱ	B	A
Baigao 38	China (Shandong)	Modern cultivar	Ⅱ	B	B
Changle 5	China (Shandong)	Modern cultivar	Ⅱ	B	A
Hengqun 4	China (Shandong)	Modern cultivar	Ⅱ	B	A
Jimai 19	China (Shandong)	Modern cultivar	Ⅱ	B	A
Jimai 20	China (Shandong)	Modern cultivar	Ⅱ	B	A
Jimai 21	China (Shandong)	Modern cultivar	Ⅱ	A	A
Jimai 22	China (Shandong)	Modern cultivar	Ⅱ	A	A
Jimai 23	China (Shandong)	Modern cultivar	Ⅱ	B	B
Jinan 4	China (Shandong)	Modern cultivar	Ⅱ	B	A
Jinan 6	China (Shandong)	Modern cultivar	Ⅱ	A	A
Jinan 8	China (Shandong)	Modern cultivar	Ⅱ	B	B
Jinan 9	China (Shandong)	Modern cultivar	Ⅱ	A	A
Jinan 10	China (Shandong)	Modern cultivar	Ⅱ	B	A
Jinan 13	China (Shandong)	Modern cultivar	Ⅱ	B	B
Jinan 16	China (Shandong)	Modern cultivar	Ⅱ	A	A
Jinanai 6	China (Shandong)	Modern cultivar	Ⅱ	B	A
Jining 3	China (Shandong)	Modern cultivar	Ⅱ	B	A
Jining 13	China (Shandong)	Modern cultivar	Ⅱ	A	A
Jining 16	China (Shandong)	Modern cultivar	Ⅱ	B	A
Laiyang 4671	China (Shandong)	Modern cultivar	Ⅱ	B	A
Liangxing 66	China (Shandong)	Modern cultivar	Ⅱ	B	A
Liangxing 77	China (Shandong)	Modern cultivar	Ⅱ	B	B
Liangxing 99	China (Shandong)	Modern cultivar	Ⅱ	B	B
Liaomai 19	China (Shandong)	Modern cultivar	Ⅱ	B	A
Linmai 2	China (Shandong)	Modern cultivar	Ⅱ	B	A
Linmai 4	China (Shandong)	Modern cultivar	Ⅱ	B	A
Lumai 1	China (Shandong)	Modern cultivar	Ⅱ	B	B
Lumai 3	China (Shandong)	Modern cultivar	Ⅱ	B	B
Lumai 5	China (Shandong)	Modern cultivar	Ⅱ	B	A
Lumai 7	China (Shandong)	Modern cultivar	Ⅱ	A	A
Lumai 11	China (Shandong)	Modern cultivar	Ⅱ	B	A
Lumai 13	China (Shandong)	Modern cultivar	Ⅱ	B	A
Lumai 15	China (Shandong)	Modern cultivar	Ⅱ	B	B
Lumai 16	China (Shandong)	Modern cultivar	Ⅱ	A	B
Lumai 22	China (Shandong)	Modern cultivar	Ⅱ	A	A
Lumai 23	China (Shandong)	Modern cultivar	Ⅱ	B	A
Luteng 1	China (Shandong)	Modern cultivar	Ⅱ	B	A
Qida 195	China (Shandong)	Modern cultivar	Ⅱ	B	B
Luyuan 502	China (Shandong)	Modern cultivar	Ⅱ	A	A
SN055849	China (Shandong)	Modern cultivar	Ⅱ	B	A
Shannong 12	China (Shandong)	Modern cultivar	Ⅱ	A	B
Shannong 15	China (Shandong)	Modern cultivar	Ⅱ	A	A
Shannong 21	China (Shandong)	Modern cultivar	Ⅱ	B	A
Shannong 22	China (Shandong)	Modern cultivar	Ⅱ	B	A
Shannong 23	China (Shandong)	Modern cultivar	Ⅱ	B	A
Shannong 587	China (Shandong)	Modern cultivar	Ⅱ	B	B
Shannongai 2	China (Shandong)	Modern cultivar	Ⅱ	B	A
Shannongyoumai 3	China (Shandong)	Modern cultivar	Ⅱ	B	A
Taimai 1	China (Shandong)	Modern cultivar	Ⅱ	B	A
Taimai 18	China (Shandong)	Modern cultivar	Ⅱ	B	A
Tainong 153	China (Shandong)	Modern cultivar	Ⅱ	B	A
Tainong 2987	China (Shandong)	Modern cultivar	Ⅱ	B	A
Tainong 7018	China (Shandong)	Modern cultivar	Ⅱ	B	A
Taishan 4	China (Shandong)	Modern cultivar	Ⅱ	B	B
Taishan 5	China (Shandong)	Modern cultivar	Ⅱ	B	A
Taishan 22	China (Shandong)	Modern cultivar	Ⅱ	B	A
Taishan 23	China (Shandong)	Modern cultivar	Ⅱ	B	B
Taishan 24	China (Shandong)	Modern cultivar	Ⅱ	B	B
Taishan 4606	China (Shandong)	Modern cultivar	Ⅱ	B	A
Taishan 6002	China (Shandong)	Modern cultivar	Ⅱ	B	A
Taishan 9818	China (Shandong)	Modern cultivar	Ⅱ	A	A
Taishan D44304	China (Shandong)	Modern cultivar	Ⅱ	B	A
Weimai 8	China (Shandong)	Modern cultivar	Ⅱ	B	A
Wennong 14	China (Shandong)	Modern cultivar	Ⅱ	B	B
Wennong 19	China (Shandong)	Modern cultivar	Ⅱ	B	B
Youbaomai	China (Shandong)	Modern cultivar	Ⅱ	B	A
Yuejin 5	China (Shandong)	Modern cultivar	Ⅱ	B	A
Yuejin 8	China (Shandong)	Modern cultivar	Ⅱ	B	A
Yanfu 188	China (Shandong)	Modern cultivar	Ⅱ	B	A
Yannong 19	China (Shandong)	Modern cultivar	Ⅱ	B	A
Yannong 25	China (Shandong)	Modern cultivar	Ⅱ	B	B
Zimai 12	China (Shandong)	Modern cultivar	Ⅱ	B	B
Lu 215953	China (Shandong)	Modern cultivar	Ⅱ	B	A
Lumai 21	China (Shandong)	Modern cultivar	Ⅱ	A	A
Shannongfu 63	China (Shandong)	Modern cultivar	Ⅱ	B	A
Shannong 29	China (Shandong)	Modern cultivar	Ⅱ	B	A
YX11-57	China (Shandong)	Modern cultivar	Ⅱ	B	A
Jinan 117	China (Shandong)	Modern cultivar	Ⅱ	B	B
Lumai 12	China (Shandong)	Modern cultivar	Ⅱ	B	A
Lumai 14	China (Shandong)	Modern cultivar	Ⅱ	B	A
Shannong 20	China (Shandong)	Modern cultivar	Ⅱ	A	A
Tainong 249	China (Shandong)	Modern cultivar	Ⅱ	B	A
Taishan 4652	China (Shandong)	Modern cultivar	Ⅱ	A	A
Yannong 78	China (Shandong)	Modern cultivar	Ⅱ	B	B
Yannong 24	China (Shandong)	Modern cultivar	Ⅱ	B	B
Chang 8744	China (Shanxi)	Modern cultivar	Ⅱ	B	A
Jinmai 31	China (Shanxi)	Modern cultivar	Ⅱ	A	A
Jinmai 50	China (Shanxi)	Modern cultivar	Ⅱ	B	A
Jinmai 61	China (Shanxi)	Modern cultivar	Ⅱ	B	A
Linfeng 615	China (Shanxi)	Modern cultivar	Ⅱ	B	A
Linfeng 3	China (Shanxi)	Modern cultivar	Ⅱ	B	A
Linkang 22	China (Shanxi)	Modern cultivar	Ⅱ	B	A
Linkang 5069	China (Shanxi)	Modern cultivar	Ⅱ	B	A
Linyou 2069	China (Shanxi)	Modern cultivar	Ⅱ	B	A
Shunmai 1718	China (Shanxi)	Modern cultivar	Ⅱ	B	A
Tai 10604	China (Shanxi)	Modern cultivar	Ⅱ	A	A
Tai 5902	China (Shanxi)	Modern cultivar	Ⅱ	B	A
Tai 7209	China (Shanxi)	Modern cultivar	Ⅱ	A	A
Yunfeng 175	China (Shanxi)	Modern cultivar	Ⅱ	B	A
Yunhan 2130	China (Shanxi)	Modern cultivar	Ⅱ	B	A
Yunhan 2633	China (Shanxi)	Modern cultivar	Ⅱ	B	A
Yunhan 20410	China (Shanxi)	Modern cultivar	Ⅱ	B	A
Yaomai 16	China (Shanxi)	Modern cultivar	Ⅱ	B	A
Zhonghan 110	China (Shanxi)	Modern cultivar	Ⅱ	B	A
Changzhi 6404	China (Shanxi)	Modern cultivar	Ⅱ	A	A
Wanmai 33	China (Anhui)	Modern cultivar	Ⅲ	A	A
Wanmai 41	China (Anhui)	Modern cultivar	Ⅲ	B	A
Wanmai 44	China (Anhui)	Modern cultivar	Ⅲ	A	A
Wanmai 46	China (Anhui)	Modern cultivar	Ⅲ	B	A
Wanmai 47	China (Anhui)	Modern cultivar	Ⅲ	B	B
Wanmai 48	China (Anhui)	Modern cultivar	Ⅲ	A	A
Wanmai 52	China (Anhui)	Modern cultivar	Ⅲ	A	A
Wanmai 54	China (Anhui)	Modern cultivar	Ⅲ	A	A
Wanke 700	China (Anhui)	Modern cultivar	Ⅲ	A	A
Annong 8455	China (Anhui)	Modern cultivar	Ⅲ	A	A
Annong 8559	China (Anhui)	Modern cultivar	Ⅲ	B	B
Chu 0608	China (Hubei)	Modern cultivar	Ⅲ	A	A
Emai 10	China (Hubei)	Modern cultivar	Ⅲ	B	A
Emai 12	China (Hubei)	Modern cultivar	Ⅲ	B	B
Emai 14	China (Hubei)	Modern cultivar	Ⅲ	B	B
Emai 17	China (Hubei)	Modern cultivar	Ⅲ	B	B
Emai 21	China (Hubei)	Modern cultivar	Ⅲ	B	B
Emai 22	China (Hubei)	Modern cultivar	Ⅲ	B	B
Emai 24	China (Hubei)	Modern cultivar	Ⅲ	A	B
Emai 251	China (Hubei)	Modern cultivar	Ⅲ	B	B
Emai 596	China (Hubei)	Modern cultivar	Ⅲ	B	B
Emai 1425	China (Hubei)	Modern cultivar	Ⅲ	B	B
Een 4	China (Hubei)	Modern cultivar	Ⅲ	B	B
Jing 003-3	China (Hubei)	Modern cultivar	Ⅲ	A	A
Jingmai 66	China (Hubei)	Modern cultivar	Ⅲ	B	B
Jingmai 102	China (Hubei)	Modern cultivar	Ⅲ	A	A
Xiao 05938	China (Hubei)	Modern cultivar	Ⅲ	A	A
Xiangmai 35	China (Hubei)	Modern cultivar	Ⅲ	B	A
Xiangmai 86	China (Hubei)	Modern cultivar	Ⅲ	B	B
Xiangmai 90	China (Hubei)	Modern cultivar	Ⅲ	B	B
Aiganzao	China (Hubei)	Modern cultivar	Ⅲ	B	A
Emai 580	China (Hubei)	Modern cultivar	Ⅲ	B	B
Chu 0701	China (Hubei)	Modern cultivar	Ⅲ	A	A
Emai 18	China (Hubei)	Modern cultivar	Ⅲ	B	B
Emai 23	China (Hubei)	Modern cultivar	Ⅲ	B	B
Emai 25	China (Hubei)	Modern cultivar	Ⅲ	B	B
Emai 504060	China (Hubei)	Modern cultivar	Ⅲ	B	B
Jingfumai 2	China (Hubei)	Modern cultivar	Ⅲ	A	A
Xiangmai 19	China (Hubei)	Modern cultivar	Ⅲ	B	B
Xiangzhuan 27	China (Hubei)	Modern cultivar	Ⅲ	B	B
Ruihua 1101	China (Jiangsu)	Modern cultivar	Ⅲ	B	B
Jilimai	China (Jiangsu)	Modern cultivar	Ⅲ	B	B
Yangfumai 2	China (Jiangsu)	Modern cultivar	Ⅲ	B	B
Huaimai 19	China (Jiangsu)	Modern cultivar	Ⅲ	B	A
Huaimai 20	China (Jiangsu)	Modern cultivar	Ⅲ	B	A
Huanmai 22	China (Jiangsu)	Modern cultivar	Ⅲ	B	A
Ningmai 9	China (Jiangsu)	Modern cultivar	Ⅲ	A	A
Huamai 8	China (Jiangsu)	Modern cultivar	Ⅲ	B	B
Huamai 21	China (Jiangsu)	Modern cultivar	Ⅲ	B	B
Huamei 0460	China (Jiangsu)	Modern cultivar	Ⅲ	A	A
Yangmai 13	China (Jiangsu)	Modern cultivar	Ⅲ	B	B
Yangmai 15	China (Jiangsu)	Modern cultivar	Ⅲ	B	A
Yaomai 158	China (Jiangsu)	Modern cultivar	Ⅲ	A	A
Sumai 3-2	China (Jiangsu)	Modern cultivar	Ⅲ	A	A
Yu 13	China (Chongqing)	Modern cultivar	Ⅳ	B	B
Yumai 12	China (Chongqing)	Modern cultivar	Ⅳ	B	A
Yumai 7	China (Chongqing)	Modern cultivar	Ⅳ	A	A
Guinong 005	China (Guizhou)	Modern cultivar	Ⅳ	B	A
Mianyang 26	China (Sichuan)	Modern cultivar	Ⅳ	B	B
Mianyang 11	China (Sichuan)	Modern cultivar	Ⅳ	A	A
Sichuandasui	China (Sichuan)	Modern cultivar	Ⅳ	A	A
Chuanmai 32	China (Sichuan)	Modern cultivar	Ⅳ	A	B
Chuanmai 33	China (Sichuan)	Modern cultivar	Ⅳ	B	B
Chuanmai 45	China (Sichuan)	Modern cultivar	Ⅳ	B	B
Chuanmai 46	China (Sichuan)	Modern cultivar	Ⅳ	B	A
Chuanmai 48	China (Sichuan)	Modern cultivar	Ⅳ	B	B
Chuanmai 49	China (Sichuan)	Modern cultivar	Ⅳ	B	A
Chuanmai 50	China (Sichuan)	Modern cultivar	Ⅳ	B	B
Chuanmai 51	China (Sichuan)	Modern cultivar	Ⅳ	B	B
Chuanmai 52	China (Sichuan)	Modern cultivar	Ⅳ	B	A
Chuanmai 53	China (Sichuan)	Modern cultivar	Ⅳ	A	A
Chuanmai 54	China (Sichuan)	Modern cultivar	Ⅳ	A	A
Chuanmai 56	China (Sichuan)	Modern cultivar	Ⅳ	B	B
Chuanmai 60	China (Sichuan)	Modern cultivar	Ⅳ	B	B
Chuanmai 107	China (Sichuan)	Modern cultivar	Ⅳ	B	A
Chuanchongzu 104	China (Sichuan)	Modern cultivar	Ⅳ	B	B
Chuanchongzu 125	China (Sichuan)	Modern cultivar	Ⅳ	B	B
Chuannong 11	China (Sichuan)	Modern cultivar	Ⅳ	A	A
Chuannong 12	China (Sichuan)	Modern cultivar	Ⅳ	A	A
Chuannong 17	China (Sichuan)	Modern cultivar	Ⅳ	A	A
Chuannong 18	China (Sichuan)	Modern cultivar	Ⅳ	A	A
Chuannong 20	China (Sichuan)	Modern cultivar	Ⅳ	A	A
Chuannong 21	China (Sichuan)	Modern cultivar	Ⅳ	B	B
Chuannong 22	China (Sichuan)	Modern cultivar	Ⅳ	A	A
Chuannong 23	China (Sichuan)	Modern cultivar	Ⅳ	B	B
Chuannong 27	China (Sichuan)	Modern cultivar	Ⅳ	B	B
Mianyang 30	China (Sichuan)	Modern cultivar	Ⅳ	A	A
Mianmai 42	China (Sichuan)	Modern cultivar	Ⅳ	B	B
Mianmai 43	China (Sichuan)	Modern cultivar	Ⅳ	B	A
Mianmai 46	China (Sichuan)	Modern cultivar	Ⅳ	B	B
Mianzamai 168	China (Sichuan)	Modern cultivar	Ⅳ	A	A
Mianmai 185	China (Sichuan)	Modern cultivar	Ⅳ	A	A
Mianmai 1403	China (Sichuan)	Modern cultivar	Ⅳ	A	A
Chuanyu 16	China (Sichuan)	Modern cultivar	Ⅳ	B	A
Chuanyu 17	China (Sichuan)	Modern cultivar	Ⅳ	B	B
Chuanyu 18	China (Sichuan)	Modern cultivar	Ⅳ	B	B
Chuanyu 19	China (Sichuan)	Modern cultivar	Ⅳ	B	B
Chuanyu 20	China (Sichuan)	Modern cultivar	Ⅳ	B	A
Chuanyu 23	China (Sichuan)	Modern cultivar	Ⅳ	B	B
Chuanyu 24	China (Sichuan)	Modern cultivar	Ⅳ	B	A
Xikemai 1	China (Sichuan)	Modern cultivar	Ⅳ	A	B
Xikemai 2	China (Sichuan)	Modern cultivar	Ⅳ	B	B
Xikemai 3	China (Sichuan)	Modern cultivar	Ⅳ	A	A
Xikemai 4	China (Sichuan)	Modern cultivar	Ⅳ	B	B
Xikemai 5	China (Sichuan)	Modern cultivar	Ⅳ	A	A
Rongmai 3	China (Sichuan)	Modern cultivar	Ⅳ	B	B
Rongmai 4	China (Sichuan)	Modern cultivar	Ⅳ	B	B
Kechengmai 1	China (Sichuan)	Modern cultivar	Ⅳ	B	B
Kechengmai 2	China (Sichuan)	Modern cultivar	Ⅳ	B	B
Neimai 8	China (Sichuan)	Modern cultivar	Ⅳ	B	A
Neimai 9	China (Sichuan)	Modern cultivar	Ⅳ	B	A
Liangmai 2	China (Sichuan)	Modern cultivar	Ⅳ	B	A
Liangmai 3	China (Sichuan)	Modern cultivar	Ⅳ	B	B
Shumai 482	China (Sichuan)	Modern cultivar	Ⅳ	A	A
Rongmai 757	China (Sichuan)	Modern cultivar	Ⅳ	B	A
Yumai 1	China (Sichuan)	Modern cultivar	Ⅳ	B	B
Yimai 8	China (Sichuan)	Modern cultivar	Ⅳ	A	B
Xianmai 99	China (Sichuan)	Modern cultivar	Ⅳ	A	A
Jinfeng 626	China (Sichuan)	Modern cultivar	Ⅳ	A	A
Miannong 7	China (Sichuan)	Modern cultivar	Ⅳ	A	A
Mian 06-374	China (Sichuan)	Modern cultivar	Ⅳ	B	A
SW20812	China (Sichuan)	Modern cultivar	Ⅳ	B	B
Chuanmai 28	China (Sichuan)	Modern cultivar	Ⅳ	A	A
Chuanmai 55	China (Sichuan)	Modern cultivar	Ⅳ	B	B
Chuanmai 42	China (Sichuan)	Modern cultivar	Ⅳ	B	A
Mianmai 367	China (Sichuan)	Modern cultivar	Ⅳ	B	A
Mianmai 37	China (Sichuan)	Modern cultivar	Ⅳ	B	A
Miammai 228	China (Sichuan)	Modern cultivar	Ⅳ	A	A
Shuwan 8-2	China (Sichuan)	Modern cultivar	Ⅳ	B	B
Shuwan 8-1	China (Sichuan)	Modern cultivar	Ⅳ	B	B
Feng 0230	China (Yunnan)	Modern cultivar	Ⅳ	B	B
Fengmai 24	China (Yunnan)	Modern cultivar	Ⅳ	B	B
Yunmai 29	China (Yunnan)	Modern cultivar	Ⅳ	B	B
Yunmai 53	China (Yunnan)	Modern cultivar	Ⅳ	B	B
Yunmai 56	China (Yunnan)	Modern cultivar	Ⅳ	B	B
Yunmai 68	China (Yunnan)	Modern cultivar	Ⅳ	B	A
Guangtou	China (Heilongjiang)	Landrace	Ⅵ	B	B
Baidatou	China (N/A)	Landrace	Ⅷ	B	B
Ningchun47	China (Ningxia)	Modern cultivar	Ⅷ	A	A
Ningchun50	China (Ningxia)	Modern cultivar	Ⅷ	B	B
Hongchunmai	China (Sinkiang)	Landrace	Ⅹ	B	A
Baidongmai	China (Sinkiang)	Landrace	Ⅹ	B	B
Hongdongmai	China (Sinkiang)	Landrace	Ⅹ	B	A
Baidongmai	China (Sinkiang)	Landrace	Ⅹ	B	A
Baidongmai	China (Sinkiang)	Landrace	Ⅹ	B	B
Hongkebailihongdongmai	China (Sinkiang)	Landrace	Ⅹ	B	A
Wumangmai	China (Sinkiang)	Landrace	Ⅹ	B	B
Hongkedongmai	China (Sinkiang)	Landrace	Ⅹ	B	A
Hongdongmai	China (Sinkiang)	Landrace	Ⅹ	B	A
Baidongmai	China (Sinkiang)	Landrace	Ⅹ	B	B
Hongdongmai	China (Sinkiang)	Landrace	Ⅹ	B	A
Baidongmai	China (Sinkiang)	Landrace	Ⅹ	B	B
Xiaobaidongmai	China (Sinkiang)	Landrace	Ⅹ	B	B
Hongkexiaobaidongmai	China (Sinkiang)	Landrace	Ⅹ	B	A
Qingxinlanmai	China (Sinkiang)	Landrace	Ⅹ	B	A
Hongdongmai	China (Sinkiang)	Landrace	Ⅹ	B	A
Hongdongmai	China (Sinkiang)	Landrace	Ⅹ	B	B
Hongsuili	China (Sinkiang)	Landrace	Ⅹ	B	A
Hongdongmai	China (Sinkiang)	Landrace	Ⅹ	B	A
Hoongsuibaili	China (Sinkiang)	Landrace	Ⅹ	B	A
Hongsuibaili	China (Sinkiang)	Landrace	Ⅹ	B	A
Baisuibaili	China (Sinkiang)	Landrace	Ⅹ	B	A
Baidongmai	China (Sinkiang)	Landrace	Ⅹ	B	A
Baimangdongmai	China (Sinkiang)	Landrace	Ⅹ	B	A
Jinbaoyin	China (Sinkiang)	Landrace	Ⅹ	B	A
Hongkedongmai	China (Sinkiang)	Landrace	Ⅹ	B	A
Hongdongmai	China (Sinkiang)	Landrace	Ⅹ	B	A
Baidongmai	China (Sinkiang)	Landrace	Ⅹ	B	A
Xiaohongmang	China (Sinkiang)	Landrace	Ⅹ	B	B
Baidongmai	China (Sinkiang)	Landrace	Ⅹ	B	A
Hongdongmai	China (Sinkiang)	Landrace	Ⅹ	B	A
Xiaodongmai	China (Sinkiang)	Landrace	Ⅹ	B	A
Dongmai	China (Sinkiang)	Landrace	Ⅹ	B	A
Bendidongmai	China (Sinkiang)	Landrace	Ⅹ	B	A
Zaoshudongmai	China (Sinkiang)	Landrace	Ⅹ	B	A
Wanshudongmai	China (Sinkiang)	Landrace	Ⅹ	B	B
aertaidongmai	China (Sinkiang)	Landrace	Ⅹ	B	A
Hongdongmai	China (Sinkiang)	Landrace	Ⅹ	B	A
Hongdongmai	China (Sinkiang)	Landrace	Ⅹ	B	A
Baidongmai	China (Sinkiang)	Landrace	Ⅹ	B	A
Yanqidongmai	China (Sinkiang)	Landrace	Ⅹ	B	A
Nanjiangbaidongmai	China (Sinkiang)	Landrace	Ⅹ	B	A
Hongdongmai	China (Sinkiang)	Landrace	Ⅹ	B	A
Nanjiangdongmai	China (Sinkiang)	Landrace	Ⅹ	B	B
Mailuowaxi	China (Sinkiang)	Landrace	Ⅹ	B	A
Mailuowaxi	China (Sinkiang)	Landrace	Ⅹ	B	A
Akegusige	China (Sinkiang)	Landrace	Ⅹ	B	A
Yangxiahongdongmai	China (Sinkiang)	Landrace	Ⅹ	B	A
Balibashi	China (Sinkiang)	Landrace	Ⅹ	B	A
Hongdongmai	China (Sinkiang)	Landrace	Ⅹ	B	A
Baidongmai	China (Sinkiang)	Landrace	Ⅹ	B	A
Dongmai	China (Sinkiang)	Landrace	Ⅹ	B	A
Dongmai	China (Sinkiang)	Landrace	Ⅹ	B	A
Mailuowaxi	China (Sinkiang)	Landrace	Ⅹ	B	A
Nawatiran	China (Sinkiang)	Landrace	Ⅹ	B	A
Baidongmai	China (Sinkiang)	Landrace	Ⅹ	B	A
Baidongmai	China (Sinkiang)	Landrace	Ⅹ	B	A
Reyimuxia	China (Sinkiang)	Landrace	Ⅹ	B	A
Lawadelang	China (Sinkiang)	Landrace	Ⅹ	B	A
Liangshandongmai	China (Sinkiang)	Landrace	Ⅹ	B	A
Shayadongmai	China (Sinkiang)	Landrace	Ⅹ	B	A
Weilixiaomai	China (Sinkiang)	Landrace	Ⅹ	B	A
Hongdongmai	China (Sinkiang)	Landrace	Ⅹ	B	A
Hongdongmai	China (Sinkiang)	Landrace	Ⅹ	B	A
Hongdongmai	China (Sinkiang)	Landrace	Ⅹ	B	A
Heidongmai	China (Sinkiang)	Landrace	Ⅹ	B	A
Heidongmai	China (Sinkiang)	Landrace	Ⅹ	B	A
Shayadongmai	China (Sinkiang)	Landrace	Ⅹ	B	A
Baidongmai	China (Sinkiang)	Landrace	Ⅹ	B	A
Hongpidongmai	China (Sinkiang)	Landrace	Ⅹ	B	A
Hareke	China (Sinkiang)	Landrace	Ⅹ	B	A
Baisuizi	China (Sinkiang)	Landrace	Ⅹ	B	A
Bazitiaobo	China (Sinkiang)	Landrace	Ⅹ	B	A
Baidongmai	China (Sinkiang)	Landrace	Ⅹ	B	A
Baidongmai	China (Sinkiang)	Landrace	Ⅹ	B	A
Heidongmai	China (Sinkiang)	Landrace	Ⅹ	B	A
Baidongmai	China (Sinkiang)	Landrace	Ⅹ	B	A
Akebudayi	China (Sinkiang)	Landrace	Ⅹ	B	A
Kezibudayi	China (Sinkiang)	Landrace	Ⅹ	B	A
Hongdongmai	China (Sinkiang)	Landrace	Ⅹ	B	B
Tuzhongmai	China (Sinkiang)	Landrace	Ⅹ	B	A
Baidongmai	China (Sinkiang)	Landrace	Ⅹ	B	A
Baidongmai	China (Sinkiang)	Landrace	Ⅹ	B	A
Heidongmai	China (Sinkiang)	Landrace	Ⅹ	B	A
Hongpihongdongmai	China (Sinkiang)	Landrace	Ⅹ	B	A
Baidongmai	China (Sinkiang)	Landrace	Ⅹ	B	A
Baidongmai	China (Sinkiang)	Landrace	Ⅹ	B	A
Baikebailihongxindongmai	China (Sinkiang)	Landrace	Ⅹ	B	A
Harekebasiman	China (Sinkiang)	Landrace	Ⅹ	B	A
Andirandongmai	China (Sinkiang)	Landrace	Ⅹ	B	A
Wuqiabaimai	China (Sinkiang)	Landrace	Ⅹ	B	A
Maigaitibaidongmai	China (Sinkiang)	Landrace	Ⅹ	B	A
Bailizaoshu	China (Sinkiang)	Landrace	Ⅹ	B	A
Baiwandongmai	China (Sinkiang)	Landrace	Ⅹ	B	A
Hongmanganjiang	China (Sinkiang)	Landrace	Ⅹ	B	A
Baimangbaidongmai	China (Sinkiang)	Landrace	Ⅹ	B	A
Baiwandongmai	China (Sinkiang)	Landrace	Ⅹ	B	B
Hongmangzao	China (Sinkiang)	Landrace	Ⅹ	B	A
Baisuizaoshudongmai	China (Sinkiang)	Landrace	Ⅹ	B	A
Baidongmai	China (Sinkiang)	Landrace	Ⅹ	B	B
Heisuimai	China (Sinkiang)	Landrace	Ⅹ	B	A
Baidongmai	China (Sinkiang)	Landrace	Ⅹ	B	B
Baidongmai	China (Sinkiang)	Landrace	Ⅹ	B	A
Heidongmai	China (Sinkiang)	Landrace	Ⅹ	B	A
Hongdongmai	China (Sinkiang)	Landrace	Ⅹ	B	A
Haaretuosiman	China (Sinkiang)	Landrace	Ⅹ	B	A
Changbashenman	China (Sinkiang)	Landrace	Ⅹ	B	A
Heidongmai	China (Sinkiang)	Landrace	Ⅹ	B	A
Heisuidongmai	China (Sinkiang)	Landrace	Ⅹ	B	A
Baidongmai	China (Sinkiang)	Landrace	Ⅹ	B	A
Heidongmai	China (Sinkiang)	Landrace	Ⅹ	B	A
Kaerkuzigan	China (Sinkiang)	Landrace	Ⅹ	B	A
Kezierkuzigan	China (Sinkiang)	Landrace	Ⅹ	B	A
Baidongmai	China (Sinkiang)	Landrace	Ⅹ	B	A
Kayimujiang	China (Sinkiang)	Landrace	Ⅹ	B	B
Hexibakehongmai	China (Sinkiang)	Landrace	Ⅹ	B	A
Changjixiaohongdongmai	China (Sinkiang)	Landrace	Ⅹ	B	B
Manasihongdongmai	China (Sinkiang)	Landrace	Ⅹ	B	A
Hejinghongdongmai	China (Sinkiang)	Landrace	Ⅹ	B	A
Yanqibaidongmai	China (Sinkiang)	Landrace	Ⅹ	B	A
Weilixiaomai	China (Sinkiang)	Landrace	Ⅹ	B	A
Kuerlebaidongmai	China (Sinkiang)	Landrace	Ⅹ	B	A
Kuchemaihuowaxi	China (Sinkiang)	Landrace	Ⅹ	B	A
Shayadongmai	China (Sinkiang)	Landrace	Ⅹ	B	A
Bachuqielimai	China (Sinkiang)	Landrace	Ⅹ	B	A
Kadong 2	China (Sinkiang)	Modern cultivar	Ⅹ	B	B
Xindong 4	China (Sinkiang)	Modern cultivar	Ⅹ	B	B
Xindong 5	China (Sinkiang)	Modern cultivar	Ⅹ	B	B
Xindong 7	China (Sinkiang)	Modern cultivar	Ⅹ	B	B
Xindong 10	China (Sinkiang)	Modern cultivar	Ⅹ	B	B
Xindong 11	China (Sinkiang)	Modern cultivar	Ⅹ	B	B
Badong 2	China (Sinkiang)	Modern cultivar	Ⅹ	B	A
Badong 3	China (Sinkiang)	Modern cultivar	Ⅹ	B	B
Kadong 1	China (Sinkiang)	Modern cultivar	Ⅹ	B	B
Kadong 3	China (Sinkiang)	Modern cultivar	Ⅹ	B	B
Kadong 4	China (Sinkiang)	Modern cultivar	Ⅹ	B	A
Yinong 3	China (Sinkiang)	Modern cultivar	Ⅹ	B	A
Xindong 15	China (Sinkiang)	Modern cultivar	Ⅹ	B	A
Xindong 16	China (Sinkiang)	Modern cultivar	Ⅹ	B	A
Xindong 19	China (Sinkiang)	Modern cultivar	Ⅹ	B	B
Xindong 20	China (Sinkiang)	Modern cultivar	Ⅹ	B	A
Xindong 23	China (Sinkiang)	Modern cultivar	Ⅹ	B	B
Shidong 5	China (Sinkiang)	Modern cultivar	Ⅹ	B	A
Kuihua 4	China (Sinkiang)	Modern cultivar	Ⅹ	B	B
Kuidong 5	China (Sinkiang)	Modern cultivar	Ⅹ	B	B
Huanghe 1	China (Sinkiang)	Modern cultivar	Ⅹ	B	B
Huanghe 3	China (Sinkiang)	Modern cultivar	Ⅹ	B	B
Yuandong 3	China (Sinkiang)	Modern cultivar	Ⅹ	B	A
Changdong 5	China (Sinkiang)	Modern cultivar	Ⅹ	B	B
Tadong 5	China (Sinkiang)	Modern cultivar	Ⅹ	B	B
Kadong 5	China (Sinkiang)	Modern cultivar	Ⅹ	B	A
Xindong 22	China (Sinkiang)	Modern cultivar	Ⅹ	B	B
Xindong 24	China (Sinkiang)	Modern cultivar	Ⅹ	B	A
Xindong 13	China (Sinkiang)	Modern cultivar	Ⅹ	B	A
Yinong 16	China (Sinkiang)	Modern cultivar	Ⅹ	B	A
Yinong 18	China (Sinkiang)	Modern cultivar	Ⅹ	B	A
Yinong 20	China (Sinkiang)	Modern cultivar	Ⅹ	B	B
Yinong 21	China (Sinkiang)	Modern cultivar	Ⅹ	B	A
Xindong 29	China (Sinkiang)	Modern cultivar	Ⅹ	B	A
Yinong 61	China (Sinkiang)	Modern cultivar	Ⅹ	B	B
Xindong 46	China (Sinkiang)	Modern cultivar	Ⅹ	B	A
Badong 1	China (Xinjiang)	Modern cultivar	Ⅹ	A	A
Xindong 17	China (Xinjiang)	Modern cultivar	Ⅹ	A	A
Xindong 26	China (Xinjiang)	Modern cultivar	Ⅹ	A	A
Bihongmai	China (N/A)	Landrace	N/A	B	B
07Zhong 36	China (N/A)	Modern cultivar	N/A	B	A

## Sheet: Table S2
Table S2 STARP-2001 and SSR-2433 genotype in 181 minicore wheat accessions
cv-names	Origin	STARP-2001	SSR-2433
Jinghong 5	China (Beijing)	B	B
Neimai 11	China (Inner Mongolia)	A	A
Bihongsui	China (Inner Mongolia)	B	B
Xiaobaimai	China (Inner Mongolia)	B	B
Dabaipi	China (Hebei)	B	B
Xiaohongpi	China (Inner Mongolia)	B	B
Honglidangnianlao	China (Shaanxi)	B	B
Huoliaomai	China (Inner Mongolia)	B	B
Dahongmai	China (Shanxi)	B	B
Shanxibaimai	China (Gansu)	B	A
Baiqimai	China (Gansu)	B	A
Lanhuamai	China (Gansu)	B	A
Hongmai	China (Hebei)	B	A
Honglaomai	China (Shaanxi)	B	B
Hongpidongmai	China (Shanxi)	B	A
Laomai	China (Shaanxi)	A	B
Zhongyou 9507	China (Beijing)	B	B
Jinmai 8	China (Shanxi)	A	A
Changzhi 6406	China (Shanxi)	A	A
Beijing 8	China (Beijing)	B	A
Nongda 311	China (Beijing)	B	B
Nongda 139	China (Beijing)	A	A
Mingxian 169	China (Shanxi)	B	B
Xianmai	China (Henan)	B	A
Jiangxizao	China (Henan)	B	B
Jiangdongmen	China (Jiangsu)	B	B
Dahuangpi	China (Anhui)	B	B
Chongyanghongmai 1	China (Hubei)	B	A
Zaowutian	China (Jiangsu)	B	B
Chanbuzhi	China (Anhui)	B	A
Shuilizhan	China (Jiangxi)	B	A
Huangshuibai	China (Zhejiang)	B	A
Baipu(Luoqing)	China (Zhejiang)	B	A
Zaoxiaomai	China (Zhejiang)	B	A
Wangshuibai	China (Jiangsu)	B	A
Chejianzi	China (Jiangsu)	B	B
Heshangmai	China (Hunan)	B	B
Mangxiaomai	China (Jiangsu)	B	B
Sankecun	China (Hubei)	B	B
Paozimai	China (Jiangxi)	B	B
Huadong 6	China (Jiangsu)	B	B
Liying 5	China (Jiangsu)	B	B
Sumai 3	China (Jiangsu)	A	A
Yangmai 158	China (Jiangsu)	A	A
Enmai 4	China (Hubei)	B	B
Emai 6	China (Hubei)	B	B
Anhui 3	China (Anhui)	B	B
Zhemai 1	China (Zhejiang)	B	A
Baiyoumai	China (Heilongjiang)	B	B
Yangmai	China (Heilongjiang)	B	B
Dunhuachunmai	China (Jilin)	B	B
Huoqiu	China (Liaoning)	B	B
Guangtou	China (Heilongjiang)	B	B
Xinkehan 9	China (Heilongjiang)	B	B
Xinshuguang 1	China (Heilongjiang)	B	B
Dongnong 101	China (Heilongjiang)	B	B
Jichun 1016	China (Jilin)	B	B
Akagomughi	Japan	A	A
Funo	Italy	A	B
Кавказ	Russian Federation	A	A
St 2422/464	Italy	A	A
Nanda 2419	China(Jiangsu)	B	B
Orofen	Chile	B	B
Nonglin 10	Japan	A	A
Qianjiaomai	United States	B	B
Early Premium	United States	B	B
Triumph	United States	B	B
Lovrin 10	Rumania	B	B
Tanori	Mexico	B	B
Gansu 96	United States	B	B
Chaoanxiaomai	China(Guangdong)	B	B
Chike	China(Guangdong)	B	A
Songruimai	China(Fujian)	B	A
Shengen	China(Fujian)	B	B
Shanglinxiaomai	China(Guangxi)	B	B
Jinmai 2148	China(Fujian)	B	B
Shite 14	China (Hebei)	B	A
Bima 1	China(Shaanxi)	B	B
Bima 4	China(Shaanxi)	B	A
Shijiazhuang 54	China (Hebei)	B	A
Pingyang 27	China(Shanxi)	B	A
Fengchan 3	China(Shaanxi)	B	B
Taishan 1	China(Shandong)	B	A
Jinan 2	China(Shandong)	B	A
Youbao	China(Shandong)	B	A
Bainong 3217	China(Henan)	B	B
Yannong 15	China(Shandong)	A	A
Xinong 6028	China(Shaanxi)	B	B
Shijiazhuang 407	China (Hebei)	B	B
Jimai 2	China (Hebei)	B	A
Neixiang 5	China(Henan)	B	B
Jinan 17	China(Shandong)	B	B
Xiaoyan 6	China(Shaanxi)	A	A
Shannong 7859	China(Shaanxi)	A	A
Lumai 1(Aimengniu)	China(Shandong)	B	B
Wenmai 6(Yumai 49)	China(Henan)	A	A
Laizhou 953	China(Shandong)	B	A
Zhengzhou 741	China(Henan)	A	B
Banjiemang	China(Shandong)	B	A
Laolaixia	China(Shandong)	B	A
Louguding	China(Shandong)	B	A
Xishanbiansui	China(Shandong)	B	B
Honggoudou	China(Henan)	B	A
Baihuomai	China(Shanxi)	B	B
Hongqiangchang	China(Shaanxi)	B	B
Youzimai	China(Henan)	B	A
Pingyuan 50	China(Henan)	B	A
Baibiansui	China(Shandong)	B	B
Baituzitou	China(Shandong)	B	B
Youmangsaogudan	China(Henan)	B	A
Fuyanghong	China(Anhui)	B	A
Qiangchangmai	China(Shaanxi)	B	A
Sanyuehuang	China(Henan)	B	B
Xiaofoshou	China(Henan)	B	A
Hongheshangtou	China(Henan)	B	B
Dakoumai	China(Henan)	B	B
Tumangmai	China(Shaanxi)	B	A
Baimangmai	China(Shaanxi)	B	B
Fumai	China(Henan)	B	B
Zijiehong	China(Shandong)	B	B
Dalibanmang	China(Shandong)	B	B
Liuyuehuang	China(Qinghai)	B	B
Gejiaxiang	China(Qinghai)	B	B
Bianbachunmai-6	China (Tibet)	B	A
Baimangxiaomai	China (Sichuan)	B	B
Kangdingxiaomai	China (Sichuan)	B	A
Zangdong 4	China (Tibet)	B	B
Rikaze 54	China (Tibet)	B	B
Shanmai	China (Ningxia)	B	B
Dabaimai	China(Gansu)	A	A
Galaohan	China(Qinghai)	B	B
Hongtuzi	China (Ningxia)	B	B
Dabaitou	China(Gansu)	B	B
Jinhuangmai	China(Gansu)	B	B
Baimazha	China (Ningxia)	B	A
Ganmai 8	China(Gansu)	B	B
Gaoyuan 506	China(Qinghai)	B	B
Qingchun 28	China(Qinghai)	B	B
Jinmai 4	China(Gansu)	B	B
Huining 10	China(Gansu)	B	B
Shuwan 8	China (Sichuan)	B	B
Fan 6	China (Sichuan)	A	A
Bimai 26	China(Guizhou)	B	B
Yunmai 34	China(Yunnan)	B	B
Fengmai 11	China(Yunnan)	B	B
Tongjiabaxiaomai	China (Sichuan)	B	B
Honghuamai	China (Sichuan)	B	A
Baimaizi	China (Sichuan)	B	B
Baihuamai	China(Guizhou)	B	A
Huanxiangguo	China (Sichuan)	B	B
Hongxumai	China(Shaanxi)	B	B
Zipi	China (Sichuan)	B	B
Yuqiumai	China(Guizhou)	B	A
Biantouguangkemai	China(Yunnan)	B	B
Zhugoumai	China(Yunnan)	B	A
Baidongmai	China (Sinkiang)	B	B
Hongchunmai	China (Sinkiang)	B	A
Hongdongmai	China (Sinkiang)	B	A
Hongdongmai	China (Sinkiang)	B	A
Hongchunmai	China (Sinkiang)	B	A
Hongjinbaoyin	China (Sinkiang)	B	B
Hongdongmai	China (Sinkiang)	B	A
Xindong 2	China (Sinkiang)	B	B
Kashibaipi	China (Sinkiang)	B	B
Tuokexun 1	China (Sinkiang)	B	B
Chinese Spring	China (Sichuan)	B	A
Zhengmai 9023	China(Henan)	B	B
Biansuimai	China (Shandong)	B	B
Fushanbanjiemang	China (Shandong)	B	A
Huanxiandalibanmang	China (Shandong)	B	B
Hanzhongyue	China (Gansu)	B	B
Tuokexunxiaomai	China (N/A)	B	B
Xiazhuang 30	China (N/A)	B	A
Yanxia 1	China (N/A)	B	A
Dinghou 24	China (N/A)	B	B
Pingyuan 60	China (N/A)	B	A
Nonglin 11	China (N/A)	A	A
Zhuozhouxiaomai	China (N/A)	B	A
Suixuan 1	China (N/A)	B	A
Zhou 9369	China (N/A)	B	B
Atlas66	China (N/A)	B	B

## Sheet: Table S3
Table S3 STARP-2001 and SSR-2433 genotype in 442 wheat accessions from other countries
cv-name	country	continent	STARP-2001	SSR-2433
PI606322	Armenia	Asia	B	A
CItr5878	Former Soviet Union	Europe	B	B
PI639457	Kazakhstan	Asia	B	B
PI639459	Kazakhstan	Asia	B	B
Dauyl	Kazakhstan	Asia	B	B
PI639451	Kazakhstan	Asia	B	B
PI619633	Mexico, Mexico	North America	B	B
PI619634	Mexico, Mexico	North America	B	B
PI619635	Mexico, Mexico	North America	B	B
PI532282	Oman	Asia	B	B
PI274653	Poland	Europe	B	B
PI274664	Poznan, Poland	Europe	B	B
PI286049	Poznan, Poland	Europe	B	B
14AHH-324 Nidera Bagwette 10	Argentina	South America	B	B
14AHH-260 Aca601	Argentina	South America	B	B
14AHH-241 ProINTA Colibr1	Argentina	South America	B	B
14AHH-224 Aca801	Argentina	South America	A	B
14AHH-220 Klein Flecha	Argentina	South America	B	B
14AHH-214 Nidera Baguette 20	Argentina	South America	B	B
14AHH-188 Klein Jabal 1	Argentina	South America	B	B
CItr5125	New South Wales, Australia	Oceania	B	B
PI245108	New South Wales, Australia	Oceania	B	B
PI210125	New South Wales, Australia	Oceania	B	B
Tassilo	Austria	Europe	B	B
Multiweiss	Austria	Europe	B	B
Dr Lassers Dickkopf	Austria	Europe	B	B
Titus	Austria	Europe	B	B
Perlo	Austria	Europe	A	A
Probus	Austria	Europe	B	B
Admonter	Austria	Europe	B	B
Donubius	Austria	Europe	B	B
Drauhofener Kolben	Austria	Europe	B	B
Lindos	Austria	Europe	B	B
Loosdorfer Austro Bankut ?	Austria	Europe	B	B
Schweigers Taca	Austria	Europe	B	B
Hubertusweizen	Austria	Europe	B	B
Karat	Austria	Europe	B	B
Oenus	Austria	Europe	B	B
Pontus	Austria	Europe	B	B
Probstdorfer Stabil	Austria	Europe	B	B
Regent	Austria	Europe	B	B
Stamm 101	Austria	Europe	B	B
Triumph (A)	Austria	Europe	B	B
Erla Kolben	Austria	Europe	B	B
Optimus	Austria	Europe	B	B
Record	Austria	Europe	B	B
Silvius	Austria	Europe	B	B
Tambor	Austria	Europe	B	B
Georg	Austria	Europe	B	B
Kodlozer	Austria	Europe	B	B
Ritzlhofer Nev	Austria	Europe	B	B
Claudius	Austria	Europe	B	B
Hubertus	Austria	Europe	B	B
Ikarus	Austria	Europe	B	B
Tschermaks Weisser Begrannte	Austria	Europe	B	B
Renan	Austria/France	Europe	A	A
14AHH-297 Sunstate	Australia	Oceania	A	B
Gamin	Belgium	Europe	B	B
Odeon	Belgium	Europe	B	B
Zemon	Belgium	Europe	B	B
Norda	Belgium	Europe	B	B
Capitaine	Belgium	Europe	B	B
Stella	Belgium	Europe	B	B
Pony	Belgium	Europe	B	B
Celesta	Belgium	Europe	B	B
Hesbinion	Belgium	Europe	B	B
Bledor	Belgium	Europe	B	B
Mutant Odeon Ⅰ	Belgium	Europe	B	B
Mutant Odeon Ⅱ	Belgium	Europe	B	B
Rufus	Belgium	Europe	B	B
Jason	Belgium	Europe	B	B
Clovis	Belgium	Europe	B	B
Mina	Belgium	Europe	B	B
Roi Albert	Belgium	Europe	B	B
Prima	Belgium	Europe	B	B
Cama	Belgium	Europe	B	B
Escorial	Belgium	Europe	B	B
Albatross	Belgium	Europe	B	B
PI481717	Wangdue Phodrang, Bhutan	Asia	B	B
CItr14048	Saskatchewan, Canada	North America	B	B
PI593658	Saskatchewan, Canada	North America	B	B
PI606243	Saskatchewan, Canada	North America	B	B
PI344053	Cundinamarca, Colombia	South America	B	B
PI337710	Cundinamarca, Colombia	South America	B	B
Gawain	Denmark	Europe	B	B
Urban	Denmark	Europe	B	B
Florida	Denmark	Europe	B	B
Anja	Denmark	Europe	B	B
Flair Eigeno Nachbau	Denmark	Europe	B	B
Glicevka	Denmark	Europe	B	B
Diplomat	Denmark/Austria	Europe	B	B
Jubilar	Denmark/Austria	Europe	B	B
Carstens-6	Denmark/Netherland	Europe	B	B
Heine-7	Denmark/Netherland	Europe	B	B
Caribo	Denmark/Netherland	Europe	B	B
PI57654	Minya, Egypt	Africa	B	A
Siejpner	EU	Europe	B	B
Vimorin-53	France	Europe	B	B
Etoile de Choisy	France	Europe	A	A
Capitole	France	Europe	A	A
Remois	France	Europe	B	B
Top	France	Europe	B	B
Festival	France	Europe	B	B
Pernel	France	Europe	B	B
Moisson	France	Europe	A	A
Aztec	France	Europe	B	B
Altria	France	Europe	B	B
Isengrain	France	Europe	B	B
Charger	France	Europe	B	B
Scipion	France	Europe	A	A
Recital	France	Europe	B	B
Sideral	France	Europe	B	B
Tremie	France	Europe	B	B
No seed-Empty	France	Europe	B	B
Mesofold	France	Europe	B	B
NSA09-3645	France	Europe	B	A
Fro3733	France	Europe	B	B
Insignia	France	Europe	B	B
Manital	France	Europe	B	A
lasen	France	Europe	A	A
YANA	France	Europe	A	A
Fro3732	France	Europe	B	B
Fr3713	France	Europe	B	B
BRUTA	France	Europe	B	B
Fro3724	France	Europe	B	B
Fro3717	France	Europe	B	B
Fro3725	France	Europe	B	B
Fr03711	France	Europe	B	B
Soissons	France	Europe	B	B
Darius	France	Europe	B	B
AITEC	France	Europe	B	A
cayuga	France	Europe	B	B
NY92039-9065	France	Europe	B	B
Caledonia	France	Europe	B	B
ks-115	France	Europe	B	B
WD68	France	Europe	B	B
KS263	France	Europe	B	B
97-2420	France	Europe	B	B
Jagger-1	France	Europe	B	B
Custer	France	Europe	B	B
APACHE	France	Europe	B	B
ISENGRAIN	France	Europe	B	B
RECITAL	France	Europe	B	B
CROUSTY	France	Europe	A	A
VICTO	France	Europe	B	A
CRACKLIN	France	Europe	B	B
MV14-8S	France	Europe	A	A
NSA99-0372	France	Europe	B	B
Hokushin	France	Europe	A	A
Jubileynayaso	France	Europe	A	A
Haruminori	France	Europe	A	A
SY007	France	Europe	B	B
GKCIPO	France	Europe	A	A
GK Delibab	France	Europe	A	A
Odessa s1	France	Europe	A	A
MV18	France	Europe	A	A
Daichinominori	France	Europe	B	B
CHD5O3	France	Europe	B	B
BRAWURA	France	Europe	B	B
BOMBONA	France	Europe	A	A
SMUGA	France	Europe	B	B
BOGATKA	France	Europe	B	B
FINEYA	France	Europe	B	B
O2PO79	France	Europe	A	B
HLLISFER	France	Europe	B	B
MV11-04	France	Europe	B	B
W379	France	Europe	A	A
03-S1-0133	France	Europe	B	B
03B101	France	Europe	B	B
EVELINA	France	Europe	B	A
BOHEMIA	France	Europe	B	B
HE7488	France	Europe	B	B
HE7492	France	Europe	B	B
Au608	France	Europe	B	A
DR961	France	Europe	B	A
Fidel	France/Belgium	Europe	B	B
Moulin	France/Belgium	Europe	B	B
Camp Remy	France/Belgium	Europe	B	B
Clement	France/Netherland	Europe	B	B
Cappelle-Desprez	France/UK	Europe	B	B
Champlein	France/UK	Europe	B	B
Vimorin-27	France/UK	Europe	B	B
Joss Cambier	France/UK	Europe	B	B
Peragis	Germany	Europe	B	B
Rimpaus Braun	Germany	Europe	B	B
Carstens-8	Germany	Europe	B	B
Werla	Germany	Europe	B	B
Kawkas	Germany	Europe	A	A
Mahndorfer Tempo	Germany	Europe	B	B
Heine-4	Germany	Europe	B	B
Florian	Germany	Europe	B	B
Marinowskaja Jubilejnaja	Germany	Europe	A	A
Alcedo	Germany	Europe	B	B
Orlando	Germany	Europe	B	B
Vuka	Germany	Europe	B	B
Disponent	Germany	Europe	B	B
Mironowskaja 808	Germany	Europe	B	B
Fakir	Germany	Europe	B	B
Strubes Dickkopf 2	Germany	Europe	B	B
Poros	Germany	Europe	B	B
Rabe	Germany	Europe	B	B
Rektor	Germany	Europe	B	B
Sperber	Germany	Europe	B	B
Orestis	Germany	Europe	B	B
Calif	Germany	Europe	B	B
Bussard	Germany	Europe	B	B
Cantra	Germany	Europe	B	B
Faktor	Germany	Europe	B	B
Flair	Germany	Europe	B	B
Greif	Germany	Europe	B	B
Kontrast	Germany	Europe	B	B
Muck	Germany	Europe	B	B
Pegassos	Germany	Europe	B	B
Ritmo	Germany	Europe	B	B
Toronto	Germany	Europe	B	B
Zentos	Germany	Europe	B	B
Winnetou	Germany	Europe	B	B
Almus	Germany	Europe	B	B
Arkos	Germany	Europe	B	B
Borenos	Germany	Europe	B	B
Compal	Germany	Europe	B	B
Criewener 192	Germany	Europe	B	B
Ebersbacher Weiss	Germany	Europe	B	B
Eros	Germany	Europe	B	B
Fanal	Germany	Europe	B	B
Hochland	Germany	Europe	B	B
Palur	Germany	Europe	B	B
Rimpaus Bastard 2	Germany	Europe	B	B
Svalov 0987	Germany	Europe	B	B
svalov Kronen	Germany	Europe	B	B
Taras	Germany	Europe	B	B
Schreibers Sturmweizen	Germany	Europe	B	B
Magnus	Germany	Europe	B	B
Kanzler	Germany/Denmark	Europe	B	B
Obelisk	Germany/Denmark	Europe	B	B
Apollo(D)	Germany/France/UK	Europe	B	B
Okapi	Germany/Netherland	Europe	B	B
Mv05-08	Hungary	Europe	B	B
MVLAURA	Hungary	Europe	B	B
14AHH-289 Genio	Italy	Europe	A	A
14AHH-268 Dorico	Italy	Europe	B	B
14AHH-269 Lampo	Italy	Europe	A	A
14AHH-267 阿夫	Italy	Europe	A	A
14AHH-242 Libero	Italy	Europe	A	A
14AHH-203 阿勃	Italy	Europe	B	B
14AHH-207 Sagittario	Italy	Europe	B	A
14AHH-199 Barra	Italy	Europe	A	A
14AHH-298 Kanto 107	Japan	Asia	A	A
14AHH-288 Kitanokaori	Japan	Asia	A	A
14AHH-227 Norin67	Japan	Asia	A	A
14AHH-167 Norin61	Japan	Asia	A	A
PI639463	Aqmola, Kazakhstan	Asia	B	B
PI639448	Qaraghandy, Kazakhstan	Asia	B	B
PI438962	Qostanay, Kazakhstan	Asia	B	B
PI639458	Qostanay, Kazakhstan	Asia	B	B
CItr6833	Rift Valley, Kenya	Africa	B	B
NariF70	Mexico	North America	B	B
Nadaadores	Mexico	North America	B	B
CajemeF71	Mexico	North America	B	B
SaricF70	Mexico	North America	B	B
yecora70	Mexico	North America	B	B
Siete Carros T66	Mexico	North America	A	B
Sonoya64	Mexico	North America	B	B
Tanori F71	Mexico	North America	B	B
Mexipak65	Mexico	North America	A	A
Lovnik	Netherland	Europe	B	B
Leda	Netherland	Europe	B	B
Stella	Netherland	Europe	B	B
Apollo(NL)	Netherland	Europe	B	B
Cleo	Netherland	Europe	B	B
Flevina	Netherland	Europe	B	B
Manella	Netherland	Europe	B	B
Felix	Netherland	Europe	B	B
Lely	Netherland	Europe	B	B
Cyrano	Netherland	Europe	B	B
Nautica	Netherland	Europe	B	B
Tadorna	Netherland	Europe	B	B
Triumph (NL)	Netherland	Europe	B	B
Granta	Netherland/Belgium	Europe	B	B
Granada	Netherland/Belgium	Europe	B	B
Carstens 5	Netherland/Germany	Europe	B	B
PI340663	Gelderland, Netherlands	Europe	B	B
RE714	Norseland	Europe	B	A
PI277164	Punjab, Pakistan	Asia	B	A
PI277165	Punjab, Pakistan	Asia	B	A
F498V1-1021/BOEMA	Rumania	Europe	A	A
F98047614-2ENC	Rumania	Europe	B	A
Lovrin13	Rumania	Europe	A	A
Lovrin10	Rumania	Europe	A	A
PALPICH	Russia	Europe	A	A
BATJKO	Russia	Europe	A	A
SELYANKA	Russia	Europe	A	A
KNIISH46	Russia	Europe	A	A
DONSKI-93	Russia	Europe	A	A
STARSHINA	Russia	Europe	A	A
Altaiskaya 100	Altay, Russian Federation	Europe	B	B
PI639450	Altay, Russian Federation	Europe	B	B
Lutescens 521	Buryatia, Russian Federation	Europe	B	B
Kutulukskaya	Samara, Russian Federation	Europe	B	B
PI227054	Cape Province, South Africa	Africa	B	B
PI277012	Zaragoza, Spain	Europe	B	A
PI277013	Zaragoza, Spain	Europe	B	B
PI277014	Zaragoza, Spain	Europe	B	B
PI277015	Zaragoza, Spain	Europe	B	B
PI277016	Zaragoza, Spain	Europe	B	B
PI277017	Zaragoza, Spain	Europe	B	B
PI277018	Zaragoza, Spain	Europe	B	B
PI277019	Zaragoza, Spain	Europe	B	B
Eroica	Sweden	Europe	B	B
Virgo	Sweden	Europe	B	B
Virtus	Sweden	Europe	B	B
Solid	Sweden	Europe	B	B
Holme	Sweden	Europe	B	B
Starke Ⅱ	Sweden	Europe	B	B
Walde	Sweden	Europe	B	B
Eroica 11	Sweden	Europe	B	B
Odin	Sweden	Europe	B	B
Starke	Sweden	Europe	B	B
Folke	Sweden	Europe	B	B
Helge	Sweden	Europe	B	B
Stava	Sweden	Europe	B	B
Svale	Sweden	Europe	B	B
William	Sweden	Europe	B	B
Terra	Sweden	Europe	A	A
Kosack	Sweden/Denmark	Europe	B	B
Kranich	Sweden/Germany	Europe	B	B
Banco	Sweden/UK	Europe	B	B
PI560649	Turkey	Asia	B	B
PI560650	Turkey	Asia	B	B
PI560828	Hakkari, Turkey	Asia	B	B
PI560829	Hakkari, Turkey	Asia	B	B
PI560646	Van, Turkey	Asia	B	B
HK1/61NVSR3/5/BE2/TVR15/CFN/BEI1/SV92/Ci13645/3NAI60	Turkey	Asia	B	A
Thor	UK	Europe	B	B
Professeur Marchal	UK	Europe	B	B
Elite Lepeuple	UK	Europe	B	B
Hybrid46	UK	Europe	B	B
Holdfast	UK	Europe	B	B
Redman	UK	Europe	B	B
Warden	UK	Europe	B	B
Maris Ranger	UK	Europe	B	B
Maris Freeman	UK	Europe	B	B
Bouquet	UK	Europe	B	B
Atou	UK	Europe	B	B
Mega	UK	Europe	B	B
Hustler	UK	Europe	B	B
Hobbit	UK	Europe	B	B
Kinsman	UK	Europe	B	B
Flanders	UK	Europe	B	B
Mardler	UK	Europe	B	B
Sportsman	UK	Europe	B	B
Avalon	UK	Europe	B	B
Kador	UK	Europe	B	B
Virtue	UK	Europe	B	B
Briggand	UK	Europe	B	B
Bounty	UK	Europe	B	B
Norman	UK	Europe	B	B
Aquila	UK	Europe	B	B
Rapier	UK	Europe	B	B
Brimstone	UK	Europe	B	B
Maris Widgeon	UK	Europe	B	B
Stetson	UK	Europe	B	B
Riband	UK	Europe	B	B
Baever	UK	Europe	B	B
Hornet	UK	Europe	B	B
Brigadier	UK	Europe	B	B
Cadenza	UK	Europe	B	B
Flome	UK	Europe	B	B
Genesis	UK	Europe	B	B
Hunter	UK	Europe	B	B
Spark	UK	Europe	B	B
Abbott	UK	Europe	B	B
Buchan	UK	Europe	B	B
Equinox	UK	Europe	B	B
Savannah	UK	Europe	B	B
Shamrock	UK	Europe	B	B
Napier	UK	Europe	B	B
C39	UK	Europe	B	B
Maris Nimrod	UK/Belgium	Europe	B	B
Armada	UK/Belgium	Europe	B	B
Cama	UK/Belgium	Europe	B	B
Longbow	UK/Denmark	Europe	B	B
Maris Huntsman	UK/France/Belgium	Europe	B	B
Flamingo	UK/Netherland	Europe	B	B
Juliana	UK/Netherland	Europe	B	B
Staring	UK/Netherland	Europe	B	B
Minister	UK/Netherland	Europe	B	B
PI5637	Zaporizhzhya, Ukraine	Europe	B	B
PI547267	England, United Kingdom	Europe	B	B
PI547262	England, United Kingdom	Europe	B	B
PI547263	England, United Kingdom	Europe	B	B
PI547265	England, United Kingdom	Europe	B	B
CItr11383	Indiana, United States	North America	B	B
CItr11381	United States	North America	B	B
PI557538	Texas, United States	North America	B	A
PI557539	Texas, United States	North America	B	A
PI603918	California, United States	North America	B	B
CItr12390	California, United States	North America	B	B
W61RC10/31KS93U69sib/TA2455//KS93V6914/Jagger	United State	North America	B	B
MASON/JAGGER	United State	North America	B	B
T67/x84w063-9-45//k9213/SHF/4/X86509-1-1/X84W063-9-39-2	United State	North America	B	B
TX03A0148	United State	North America	A	A
H575(LYFENY07)/JAGGER/4/KARL米2//PI355520/	United State	North America	A	B
Jagger/w94-244-132	United State	North America	B	B
Mason/Jagger	United State	North America	B	B
PI476851	Colorado, United States	North America	B	B
PI477286	Colorado, United States	North America	B	B
PI477287	Colorado, United States	North America	B	B
PI557017	Colorado, United States	North America	B	B
CItr17267	Idaho, United States	North America	B	B
CItr17268	Idaho, United States	North America	B	B
PI557014	Idaho, United States	North America	B	A
CItr17269	Idaho, United States	North America	B	B
CItr17270	Idaho, United States	North America	B	B
PI561074	Idaho, United States	North America	B	B
PI476850	Indiana, United States	North America	B	B
PI469272	Indiana, United States	North America	B	B
CItr12748	Indiana, United States	North America	B	B
CItr13083	Indiana, United States	North America	B	B
PI557537	Indiana, United States	North America	B	B
PI641952	Kentucky, United States	North America	B	B
CItr12347	Minnesota, United States	North America	B	B
PI642794	Missouri, United States	North America	B	B
CItr13880	Montana, United States	North America	B	B
CItr8885	Nebraska, United States	North America	B	B
CItr13190	Nebraska, United States	North America	B	B
CItr13501	Nebraska, United States	North America	B	B
CItr13856	Nebraska, United States	North America	B	B
CItr13998	Nebraska, United States	North America	B	B
CItr11855	New York, United States	North America	B	B
CItr6320	North Carolina, United States	North America	B	B
PI554658	Ohio, United States	North America	B	B
PI578213	Oklahoma, United States	North America	B	B
Amigo	Oklahoma, United States	North America	A	A
CItr13722	Oregon, United States	North America	B	B
PI468977	South Carolina, United States	North America	B	A
PI644223	South Dakota, United States	North America	B	B
CItr13684	Texas, United States	North America	B	B
CItr14580	Utah, United States	North America	B	B
PI628641	Washington, United States	North America	B	B
CItr12392	Washington, United States	North America	B	B
CItr13172	Wisconsin, United States	North America	B	B

## Sheet: Table S4
Table S4 STARP-2001 and SSR-2433 genotype in 86 Aegilops tauschii accessions
Name	Species	STARP-2001	SSR-2433
AS623016		B	B
AS623039		B	A
AS623052		B	B
AS623053		B	B
AS623054		B	B
AS623058		B	B
AS623070		B	B
AS623070		B	A
AS623086		B	B
AS623087		B	B
AS623088		B	B
AS623089		B	A
AS623091		B	A
AS623092		B	B
AS623094		B	B
AS623094		B	A
AS623095		B	B
AS623096		B	B
AS623098		B	B
AS623099		B	B
AS623100		B	A
AS623101		B	B
AS623103		B	A
AS623106		B	A
AS623110		B	B
AS623111		B	B
AS623114		B	B
AS623120		B	A
AS623123		B	B
AS623126		B	B
AS623131		B	B
AS623139		B	B
AS623139		B	B
AS623153		B	B
AS623166		B	B
AS623176		B	A
AS623178		B	A
AS623179		B	A
AS623180		B	B
AS623187		B	A
AS623205		B	A
AS623210		B	A
AS623211		B	B
AS623211		B	A
AS623215		B	B
AS623216		B	A
AS623217		B	B
AS623234		B	A
AS623246		B	B
AS623279		B	B
AS623325		B	A
AS623329		B	A
AS623340		B	A
AS623345		B	B
AS623391		B	B
AS623410		B	B
AS623420		B	B
AS623425		B	A
AS623425		B	A
AS623477		B	B
AS623499		B	B
AS623500		B	B
AS623517		B	A
AS623537		B	A
AS623570		B	B
AS623573		B	B
AS623575		B	B
AS623582		B	B
AS623584		B	B
AS623625		B	A
AS623625		B	A
AS623625		B	A
AS623637		B	A
AS623640		B	B
AS623640		B	B
AS623645		B	A
AS623645		B	A
AS623666		B	A
AS623666		B	B
AS623686		B	B
AS623741		B	B
AS623741		B	A
AS623819		B	A
AS623819		B	A
AS623820		B	A
AS623820		B	A

## Sheet: Table S5
Table S5 Field experiments of the segregation populations and NILs
Generation	Name	Segregation region	Sample	Location and growing season	Trait measured
F11	NILY8679 , NILJ411	SSR-2212 - SSR-2429	10 lines of NILY8679 Allele, 10 lines of NILJ411 Allele	HB: Oct. 2015-Jun. 2016; SX: Oct. 2015-Jun. 2016;	PHT, SL, IL, SN
F11	Population I	SSR-2212 - Xwmc503	150 plants	HB: Oct 2015-Jun 2016;	PHT, SL, SN
F11	Population Ⅱ	Xcfd53 - SSR-2429	86 plants	HB: Oct 2015-Jun 2016;	PHT, SL, SN
F12	NIL-Ⅰ	SSR-2212 - Xwmc503	10 lines of NIL-ⅠY8679, 10 lines of NIL-ⅠJ411	BJ: Oct. 2016-Jun. 2017; HB: Oct. 2016-Jun. 2017; SX: Oct. 2016-Jun. 2017;	PHT, SL, IL, SN,
F12	NIL-Ⅱ	Xcfd53 - SSR-2429	10 lines of NIL-ⅡY8679, 10 lines of NIL-ⅡJ411	BJ: Oct. 2016-Jun. 2017; HB: Oct. 2016-Jun. 2017; SX: Oct. 2016-Jun. 2017;	PHT, SL, IL, SN
NILY8679, NIL-IY8679, NIL-IIY8679 = Yumai 8679 homozygote; NILJ411, NIL-IJ411, NIL-IIJ411 = Jing 411 honozygote; BJ = Beijing; HB = Shijiazhuang, Hebei province; SX = Linfen, Shanxi province; PHT = plant height(cm); SL = spike length(cm); SN = spikelet number; IL = Internode Length(cm).

## Sheet: Table S6
Table S6 Genotyping analysis of two selfed progeny of RIL171 using the Affymetrix wheat 660K SNP array
No. of effective SNPs	No. of non-polymorphic SNPs	No. of polymorphic SNPs	Polymorphic SNPs mapped on chromosome 2D		No. of polymorphic SNPs mapped on other chromosomes	No. of polymorphic SNPs with unknown anchoring information
			Number	Physical position
630517	630083	434	154	18.70-23.42Mb	255	25

## Sheet: Table S7
Table S7 Physical positions of 154 SNP markers on chromosome 2D in the Chinese Spring RefSeq v1.0 sequence
SNP name	Flanking sequence	Physical location (Mb)	Chromosome arm
AX-110594083	CGGCCCCATGTGGGACGGGTGGTCTTATCTATGGA[C/T]AGGCCATCATCGATAGTGCAGATGGCACAATAGGG	18704573	chr2D
AX-111444882	AGCAACTGTGAGAGCAAGATTCCCTAACAGGCCGC[C/T]GTGGTCGCAGCTACATACTCAGATTCGCATCTTCA	19083595	chr2D
AX-110887016	GACTAGCGGATGAACACTAGGTACGGACGGCACGG[C/T]CTCCGGTGACGGTCACAAAGGGCGACCGCCTTGGG	19465156	chr2D
AX-111002945	TGCCTGCACATGCATGAAACATTAGACACGCCTTA[C/T]AATAATTATCTTTTCCCTCTTAAAAATAGATAAGA	19505527	chr2D
AX-109856521	TGAGCATCGTTGATTACTAATTCTACTCAATCGAG[C/T]ACAGGTTATGACTGAGTATCTCACACTATCTTGTC	19582450	chr2D
AX-109974413	GTGCGCACCAGACAGACAGACTGGTGTCCGTTGTA[C/T]TGTTTGAACGCGCAACAGTTGTCTGCACCAGGAAG	19591108	chr2D
AX-109304928	GAAACGAGTATGTGGTAACTAACCGTCATGGAGGT[C/T]TGGGATGGCTCCGATCTGAAAATTACTTTCAGAAG	19592581	chr2D
AX-111541216	ACAAATTTGGTGCAGTTATAACATATAAATGAATG[C/T]AATTTGAGGATAAATTGGAGTACAAAGTAGAACCA	19605215	chr2D
AX-109282490	CCAAACAAAACAGCATAGAGAACCGTCATCAGATA[C/T]CGCATAGCGTTATAGGGTGGAAACTTCCAGTAGGA	19605319	chr2D
AX-111488252	GCTCTGTGTTCAATATGTAGTTTCTAAGTCAGGGA[A/C]CTAATTCTTCTTTAACAAAAAAATAAATATGTTAT	19608574	chr2D
AX-109392618	ATAAATATGTTATTCTGTCCATTCAATAAGCACAT[C/T]AACAAAATAATTATGCATCAACAAGCATGGTGTCA	19608632	chr2D
AX-110509184	AGAAATAGAGCACAAACCTTTCTGGTATTCTCATT[A/C]ACTTCTGGGGAGAGGCGCAGCCAAGCAGAATAAAT	19608815	chr2D
AX-110464059	CCGCCATACTCTTGGGTCCCATGCATTAGCCCACA[A/C]TGTCCCTACATCGTTGTATCGTGCTGTAGCTTCTT	19620004	chr2D
AX-109276751	ACCATGATACAAGCTTTGTTAGCCCGTTCAACTCA[A/G]ACATGCACGGTTTTCTCTCTATTTTGTTCTTTTTG	19621355	chr2D
AX-108988107	CCATGCATGCACAAGAAGCAGCAGGAGAAAGCCGA[C/T]CTGTTTCCTTCCTGTTTGAGCCGTACGTAGCTTGA	19624470	chr2D
AX-108821201	CCTGGAGGATAGAGTGAACCCCTTGCCTGGTTCAT[C/G]GACTGCACGTCTTCTAGCCTGATTTAGTCAAGCTT	19626261	chr2D
AX-109286490	GGAATCCTAAGCTTTTCTTCCTCTGAAAATGCTGT[A/G]CATGAACTTTTCTATCGATTTTATTTTTCGTTTCC	19634774	chr2D
AX-111506231	AATAAATACAACCCAAAGTGTATAAAGGACATGCT[G/T]CTAATATGATCGAACCATCATCTAATTTCACAATC	20056171	chr2D
AX-111105800	CTTGAATTTCAGTAGATGTGATTACACGCGGACCT[A/T]TAGAAAATAGCTTTCTACCAATGTTTTGTGTCAAA	20673579	chr2D
AX-111586009	ATATAATAGGTCCACATACCTGGTAATCTCCAAGT[A/G]TTCGTGTTCTGAATCCCGCCGCACAGTATATGAAG	20676907	chr2D
AX-108853005	CCGTCGGTTTCACATGATATTGTGACCATTGTAGC[A/G]AAATACCGCCATTTAGAAGCACGCCTAACGTCTCT	20750352	chr2D
AX-109414378	TCTACTAGTGTGAGCGCAAGACTACACTGTCTAAC[C/G]ACCAGAACTCGTCACGTGGAAAATGGTGAATTAAC	20764926	chr2D
AX-95633970	GTAAGTGAAAATCTTTGGGGGCAATATAGAACTAC[C/T]CGATGATTGCGATGACATAAGTTTCTTCTTGGAGG	20769354	chr2D
AX-110425470	TCAAGATTAGGCTGGTATAGCGTGTCACTAGAGCA[A/C]GTTATTGATGTTCACGAATATAAGATGGTAATGGT	20783166	chr2D
AX-108968713	GTTCCGGTGCCCGTACACAAAAAAAGAGTGCATCA[A/G]ACAAAAGATTGGCTTGGAAGGGAGGACCTCAACAC	20812526	chr2D
AX-89366683	GTGCGGCATTTGACGAATTCCATGATCAAGCAAAC[A/T]TTGTAGAAAGCTTTGGCACATTCAAAGTGTAATTT	20813638	chr2D
AX-109576394	GCTCACATCTTCGCCAGCTTCTACGGTACTGCCAC[A/G]GCAAAATATTTGGGGGCAATCATTCCGGGAGAACA	20814087	chr2D
AX-109856294	CTAGAAAAACTGATGTATTTGTGAGAGAAACGGTG[C/G]AAAATTCTTAGGCTAGAGAGGTATAACGTGAAAGG	20814325	chr2D
AX-110579107	TAAAAGTGAAAGGTCCTACGAAAGGTTTTTCCACT[C/T]ATTAATGGCAGTGGTGGGTAATTTTGTTTATTTTT	20814416	chr2D
AX-110005364	CGAAATTAAGAAAAAAATGTTATTTTTCAAAACTA[A/G]AATATTGGTGGCCCAGGTGTAGGAATAACTAGATG	20850898	chr2D
AX-108874839	AACCCGTATGTGGCATGTTGGGACAGTTGAACTAC[G/T]CAATCATATATTTCCATGGCGTGGCGTGTTTGGAT	20851344	chr2D
AX-111486438	ATGTCACAATAATGTAAGTGTGCAATGTTACTAGT[C/G]TGTGGCACGTCATAGACCCATAGCAGATTACAATT	20866150	chr2D
AX-109400789	TGCCCTTTAGAGTCTTTATCCCGATCTCTTGATCC[C/G]TTTTCTTTTTCATCTTGTCGGCCGTCTTGATCAGC	20924026	chr2D
AX-109929283	ATGTTGGGACAGTTGAACTACACCATGATTATATT[A/T]CTATGGCGTGGCGTGTTTGGATCACATGTGTCTTT	20924758	chr2D
AX-94615229	ACGTTGTACTCGACTGTGGCGTCGCCGGTGCTAAT[A/G]TTGAAGGCGTACGTTGTGGCCAGCGCGTACCCACG	20925377	chr2D
AX-109946199	AAAATCGTGTCTTTGAACGTAGAACAATCAATCTT[G/T]AGTTACCACTAAAAGTTACAACTACCAAATATCCT	20926039	chr2D
AX-111584927	ATAATCTGCGATGATTCTACGACGTGCCATAGAGT[A/G]GTAATACAAACTTACATTATTGTGAGATAGAAAAT	20926105	chr2D
AX-109648839	TGTGTTTGTATCACTTGGTGCTTCATTTTAAGCTA[A/G]TAATAACCACCCTTTGTCGGAAAAATGAACCTAGA	20937009	chr2D
AX-108909165	TTTGATTTCGGCCTCTGTGGTTTGATCCGACAACA[C/G]CGGCGCTTGAGTGTCGGTTCCTTCCTGAAGGCGTT	20939129	chr2D
AX-110377320	ACATCTTGACCCGTTCGACACAATTCCAGTAAACT[C/T]TCAGAGAACGGCCAGCATAATTTGAGATTTGAAAA	20940622	chr2D
AX-111772631	TGCAGCGATGGTGGTTACACATCGCATGTAGTTGC[C/T]GGAATGGCGGAAAAGTGGTGGCGGTCGCACATAAG	20982871	chr2D
AX-109817136	CCAGTGTACGCTGCTGTTTGCTGTCTGACGATTCG[A/G]TAGTGATTAGATTGAGGTGTTAGCCATTGTTATCT	20983979	chr2D
AX-109896968	GGCTGAGTGTAGACTTTCTAAAATTCTAGGTCGAG[A/T]GCGAATGAGATCGGCATGCAAGCGAGTTGCCGCCA	21002511	chr2D
AX-111843487	GCGAATGAGATCGGCATGCAAGCGAGTTGCCGCCA[G/T]GTCCGCCTGCTGGTGCCCGGCTTGTCCGTCCATCT	21002547	chr2D
AX-110919716	TGAGCACACATGTAAGGAATCCTCCAGGAAAACAC[C/G]AAAACAAGCGGTGTGTATTTATGAGCGATATGCGT	21002736	chr2D
AX-110411772	ATAGTTCTAAATAGCCGCACATACGAAAAAACACT[C/T]GCTATAGCCTTTTTAGCAGGGTGCCGCTAACAGAT	21003083	chr2D
AX-110373790	TTCGATCCACCACAGGGAACCTAATTAACCGTCCG[C/T]GTTACGCTCAGTTCGCTGGTCCTATCATTTTTGGT	21004025	chr2D
AX-110926124	TACTTTCTTATTGGTACCTCCTATTTTTTTTCATC[G/T]TTACATTATTTCTGATGGACAACTCTTATTTTTCT	21004115	chr2D
AX-109917920	TCAATTGGTAGATTTCTGCCTATTATATTCCATTT[C/T]CTCTCAGATTTTGCTAGATAGATTATCCAAGGACT	21004362	chr2D
AX-110967278	TGTATTAACAAAATCACACATGCTCGCCATGGTTA[C/T]ATATGTTAGTCGATCAGGTGTTCATGACACCGAAG	21004963	chr2D
AX-111589614	GATATGAACCCTGTAGGATTTAATAAAATTTTGAG[A/G]GCTTTACGGCAAAAACATAATGTACTTTGTGTAAA	21006215	chr2D
AX-108922534	TGGCGAAGCTACAAAACGCAGTGGTTCCGTCGTAC[A/G]TACAGAGGCGCATTAGCAGAACGCCGTGACTTGGA	21007167	chr2D
AX-108855157	GGATCCTTTTGGCGGCATTTTCAATCGGGCCTCTC[A/T]GTATTAGATTTTAGAAGGCGTTTCGACGAATGGTA	21007235	chr2D
AX-110022006	TCCCACACGGCTAACCGAGTAAGAATTGGACCTAC[A/T]TAAACCTAGGAAGCATCTTTACTATTTAAAGATGA	21007581	chr2D
AX-110920552	GCAGCCATTAATTTGAGCTCACCTATAAGCATTTT[C/T]CAATATTATTATTCGATCACATCAAAGTTGACAGT	21009425	chr2D
AX-109347692	TTTGGCAAGGACCGGTATGGTCCACTTTATTTTTC[C/T]CTTTTTCTCCATGGTTACAAACTTTGACCCTATCT	21009516	chr2D
AX-110286662	TTGGCGCTGCCTTCTCGCAGCACCTCTTCTTCTAC[A/C]TGCCAATCTCTCCCTCTCATGGTTTGTCTCACACA	21009875	chr2D
AX-110499172	AGAAGAATCAGGCAGTTTGCCATTAGGCAATTACA[A/G]ACGGCAAAGGTTTCACCGTCAGTTGGCTCACGACA	21012063	chr2D
AX-109679370	TAAAGAAAGTGGTAAACTTTTAAAAAACGAAACAC[A/G]GCAGTGTTGCTCCCAAGCGATGCAGTCAACACATG	21012260	chr2D
AX-109847823	ACAGGGGAAAGGCCCGGCCGTGCCTAGTACTAACT[A/T]CATTTAACGTTAGTGGAGTACAAAATACAAACAGG	21012368	chr2D
AX-110864465	AAAAGGTAAAACCGCTAAGAAATCAAGTTCTTCTC[A/T]GCTCGCCCGCCGCCACCCGGCCCTGCCTTGCTCGC	21012494	chr2D
AX-109194588	AGCTAGGTGATGTGGTTCGGCATGCAGAAAAACCA[A/T]CAAGAAAAAAACAGCGTATGTGTCATGCCAGCTGG	21014663	chr2D
AX-109404810	CCAACAAGAAAAAAACAGCGTATGTGTCATGCCAG[C/G]TGGACCTCACAACTGGTACCCATCGGTCAGAATGC	21014695	chr2D
AX-109313347	CTCACAAAATCTTAAACAGGATAAATTGTGACAAC[A/G]CTTCTCCAAAATGGGGTGAAATGGATGAAATCCTG	21014765	chr2D
AX-111476707	AGTACTTGAACCGGATGGGTAAGTTCCACCACAAT[A/G]AGTCTCAGCAGCTAAGCTATGCTCACTTCGCGCTA	21026487	chr2D
AX-108769343	GCATGACCTCATCAACCAGTGATTTATACTGTATC[A/G]GACTTCTAAACTTCAAGGCCAAATATAATGTTTTC	21027592	chr2D
AX-111117886	ACATGCATGGCCTTATCATCATCTTATCCTTTGTT[A/G]GCGAGGTACCAAATACACTGAATACTTTCCGCGAG	21028457	chr2D
AX-110459643	TGCTCATTGCTTGCTCCTTCTCCCGTCAAGTCTGA[C/G]ACGATATTTTGGCTTGTGTAGGTCAATAATCCCCC	21051652	chr2D
AX-111124839	CTGTGGTGAAACTTGTACATTGTCTAATCCGTTTC[A/G]ACCTTTTTAAACTTTCATCCTGTAGTTTCTGGCAA	21087438	chr2D
AX-108736633	TTTTACATGTGACACAAGATTGTCATGGTAGAGGA[C/G]TATCTAGAACTACATCCGAGATTTGGCTCTTGATA	21251282	chr2D
AX-108827813	AGTCTTTGGTCTCATGACTATCTATTACATCTCTA[C/T]GTGTTTTACTTTACTTTTCATATACCGACAAGCAA	21311834	chr2D
AX-111814682	CACAGATTGATGTACTCCGCCTCTAGCTCGATAGT[G/T]GTGTTCCACAAGTTTTGCAGCGTTTGGTACAGGTG	21398067	chr2D
AX-108797910	GGTCCAGCTGACATGCCACATACGCTAATTTTTTC[A/C]TGATAGTTTTTCTGCATGTTGAACCACATCACCTA	21479047	chr2D
AX-110315690	GTGTGGCTAGTGGCGTTACGCCGACGTATATGCGC[A/G]TGGTTGCCGACGCTGCGGCCCTATGGTGAGCTTCC	21532303	chr2D
AX-109825834	GCACCACTCAACAATTAGTCCGTTGTTCACACATT[G/T]CAGTTTGACTTCTTTAGATAACTTGTGTGCCTCGT	21554281	chr2D
AX-109403444	TAGGTTCGGCCGGGTCCGTGTGCCCGAGGTCACCC[A/G]AAAGTCGATAGAGAATGAAATGCATAAAGTTGATA	21612583	chr2D
AX-110981160	GTATATTTAAGACAACCAACTATAACCAACATGAG[C/T]GTGGTTCTTAAGTAATGACATTATAGCCGATGCAA	21629279	chr2D
AX-110416828	CTAAGTTAATCTCAGGACATTGGCATGTCTATTGC[G/T]TCTAGTGACATCGGTAGCCCCATAGATACAAAAAC	21729214	chr2D
AX-111113682	CCTGGGTTCTTTTTTTTTACAAAGAATATATATAC[A/G]CAAGTTATGCTGAAAGATTAAGGATATACAATCTG	21809834	chr2D
AX-110780489	TGCTAAGATCTGTAGGGTTCTTAAAGACTCGTGAG[A/G]GAGAAAGAACAGCTCATGTGTAGCTAGCAAGAGAT	21810300	chr2D
AX-111513479	GGCGAAGAGCATTACACCCGGCGTACGTGAAAATT[A/T]CAGTAGTGACTATGGACCAACGTATCTGAGCTAAT	21908048	chr2D
AX-111359398	TCTTCATTTCTGGTGCGTCTAGATATTCTGACTTG[A/T]TTTTGGTTTTTCATTGTGTCCACCTTGCTAGTACC	21908481	chr2D
AX-111585353	TTAAGACCGCCATGGTTTACTGAAAACTGCTGCCT[C/T]ACTTTCTAATTTGTGTTACACATGAGTAGCTGCAT	21909785	chr2D
AX-109727939	CATTGCCATCCATGGGTCGATATTTTAGCTGCATA[A/C]ATCAATCAATCATCAGAAGTAAGTGTTGACTGTAC	21911024	chr2D
AX-111491285	AATCATCAGAAGTAAGTGTTGACTGTACTAAAAAA[C/G]AATGAAGTGTCAACTCGTATAACATTAGAAAATCA	21911067	chr2D
AX-111220034	GATAAATCAGGTTTGGGGCCATGTTAGCCTGCTTC[C/T]GCCACAAGGTTTTCATTTATACTGTAATATAGGGA	21911258	chr2D
AX-111574942	ATATAGGGAACTGAAGCTCGGAGAGCTAACATGTT[G/T]TAGTGAAGAGTTGTAATTCTGCTTCCAAGATGTTT	21911320	chr2D
AX-109785758	TATATTGCATACCAAGGTGAGTCAATCTAGTGGGG[C/T]AGGGAGAAGATGGCATTGGAGGAGGCGGTGGCTAA	21915115	chr2D
AX-110516159	AACAGATTGATTGTTGAGCTGAAGCGTACTATTGC[A/G]AAAGAAAGGAGAATTGTTCAATGATAAGTTGACAC	21915211	chr2D
AX-110499484	TTGTTCAATGATAAGTTGACACTAGAGACTGATCT[A/G]GCCATATTTGATCATGTGGTAGAGGAGCCGCAAAC	21915260	chr2D
AX-110370402	GACATCCTTTTAACCCCTTGGAATTTAGTCCACAT[G/T]ATATGCATCCTTGTTCGTAAAAGTTTCAGGCAAAA	21915541	chr2D
AX-109286507	GCCAATATTTTACTACTTTCACATAATTTTGGAAA[C/T]AGTTTATATGATTTTCTCAGACTACATATTGATCC	21915778	chr2D
AX-111480672	TTTGTTAATGCCATCTCAGTGACTGATGAGCTGAA[C/T]TGAATACCTGGGCATTGTCGTCGCCCAGTCCCAAA	21917472	chr2D
AX-110006147	TGATCATTCTCATATACTGGAGTTCAACAAGGTCG[C/G]TATTAGTAATGACAGCTCGGTCTTCACCCAAAACC	21917770	chr2D
AX-110059604	AAACGATCAACGTCATGCCAATAACGATCATCACC[A/G]TCAACCCACTGGCAACACTCATACAAAGGTTCCAT	21919402	chr2D
AX-111264534	GAGTCGGGCCATTCTCCCTCCCCACTATGTTGACG[C/T]GCTAATATCCTGACATGTGGGGCTATCGCAACTTA	21924723	chr2D
AX-109279306	AAGAGTGCAAAATCTGAAAATGAGCATGGAAACTC[A/G]ACAACTTGAATACCTTTCTCATTGAGGTAAAATCT	21924985	chr2D
AX-110413771	GCCCCACAAATATTGCATTAGGATGAAAATAGCGA[A/G]GTACATATTAGCACTCAATGATAACTTGTGCATAA	21927487	chr2D
AX-109483186	CTACAACTATACCAATACAAGTATTGTGAGTGTCT[C/G]TGTTTGTTTTATGTTTTCTAAAAGAAATGATAGCC	21932523	chr2D
AX-110554370	ATCAAAGACCGCATAGAGGTTATAGTCGTAGGTTG[A/G]TTATAATTCAGTAAATACAGTTTGGTCTATACGGT	21933092	chr2D
AX-110891163	CAACATGATCGCTGAGGATAAGGGTGAGGATGTTG[C/T]CACAGCTCTAGAATTTGAGAACATGGGTGATATCG	21934578	chr2D
AX-111616586	AAGGGCTCGAGTAAGAGACAACCGAGACATGCGAA[C/G]ACCACGATGTATCTCGAATTTCACACCCTTGCAGA	21937176	chr2D
AX-86180719	CTCTACTCCAATCCTGCAGCGCCCCTATATATTTG[C/T]CAACACTTTCATGGTACACTCACTCCCTTGACTGC	22110951	chr2D
AX-110494885	GAGGAGATGGGATAGTTGTCAATCCGAATGTCGCC[A/G]TGCTCCATGATTCTGAATCCTGTGGGGAATGAGAG	22123193	chr2D
AX-109281787	ACTGAACGGTGCTATGACGTACAAATTCGGAGGAA[C/T]GCTCGGCTTTTTTTTCCACTTTTATGGGTGGCAGG	22143315	chr2D
AX-111060094	AATTCCTTTTCCATATAGGGTACATATGTACCCAA[G/T]AACCAAACGTTCCCCAATCTTTAATCAAAACGTGC	22152350	chr2D
AX-110016829	CAAGTTGCTTGGGATGGATTACGTAGGCATGGAAG[C/T]AGAGTGGCGCGCAAGATTTCTCTTCGGGCGCCCAA	22153124	chr2D
AX-109548559	TTTGAGTGGCTGGAGCACACAAGTATGAGTGCGGC[A/G]GCGCCCAAGTTGCTTGGGATGGATTACGTAGGCAT	22153165	chr2D
AX-111565649	AGAAATCACCTTTTTTTTCATGTGCGGTTTTGGCG[A/G]GGCTTGCATATGCGGTTACAGATAATTTCTTTCGT	22154507	chr2D
AX-109558762	CAACTTAGAAAATTTGTTTAGAGCAACTCCAACGG[A/G]GTGACCCAAATCGTCTGCCTGCGTCCGTTTGAGTT	22163157	chr2D
AX-111028331	GTCATACCGGAGTAATTCCAGCAGTAATATAGGGT[C/T]CAACTTAGAAAATTTGTTTAGAGCAACTCCAACGG	22163193	chr2D
AX-108727836	TTTTGATGTAAAGTTATTGTGCCTAACATCTCTCT[A/G]CTCATTAACTATTTACCAGGTAAGCAAATTTGTCT	22163334	chr2D
AX-109405323	TCCGTCTACCGTCCAGTCTCCAGAACCATGTGCTA[C/T]CTTGATGCCTCGCGCGTTTGCTGCCGTAATCTGTT	22163459	chr2D
AX-110979970	CTGCAGTTCTGAATTCGCTGAAGAGACGTGTGCTA[A/G]TCAAGTACAGATATGGCGCCCGGCAGGCCTGTCTC	22163614	chr2D
AX-110266075	AACATGCTTTCACCCCCTTTATAATAAAGCCCTAA[A/G]CAGACGAATTGATACAAAGTGATGAGAAAACCCTC	22176657	chr2D
AX-89576820	TAAGAGGAAAAAAAAGGTATAGTACAAGAATGAGA[C/T]AGAGAAAGAACATGGGTTGATCCATCATGAAACAT	22176723	chr2D
AX-108740376	TAAACAAGCAAGCACGACAGTCGGAACTACACTAC[C/T]ACAGGGCAACATATATCAGGAGGAATTTATATAGG	22203367	chr2D
AX-110553852	ATTCCTAGATAGAAATGTGATTTATCCGCACAACC[A/C]AAAACAAAAACGCCAAATTTTACATTTCCACAAAA	22203646	chr2D
AX-110058858	TGTATTCACTGGTGGAGTACCTATATAGGGCATCC[A/G]AATTTCGATCGAGGTCACGCCGCCAACCCCAAATC	22237096	chr2D
AX-111444111	AGGGATACGCCCGTCGATGTGAGGGAGGCGTCGTA[A/G]GAGTGGCTGGTCGGCAAGGGAGTGGCCCTCCATGG	22255143	chr2D
AX-109419587	TGTGGTTGAGCAGGTTGCTTGCGGAGATGCTCGGC[A/G]AAGAGGTTCAGAAAGTAAAGCTGAAGATTGACAAC	22276861	chr2D
AX-109880678	GACCTGAGGTGGTGTATTTATGAGAATGAAAAGGT[G/T]ATGTCTTACCTCTCTAGAGAATTAGATGAAAAACC	22281780	chr2D
AX-111634202	GACAGTCATCGGGAGAGAGTGTAAACTCACTGTTG[A/G]AGGTCATGCAACCAACCCCAATCCATTGCTCGGCT	22288039	chr2D
AX-110712373	TCCCTCTCCCAGGAGATTTCAAGTCCACCACCTAC[A/G]TCAGCGCCCTCTCCAAAGTCATCCAACGCCAGATT	22288246	chr2D
AX-110254691	CGCGCGAGTGGATGAAGAAGCACACATCCTCCTCA[C/T]TGGAAATCTTGTACGCCCTGCTGCAGCCAGTCACC	22313672	chr2D
AX-110426793	GTTTTTGTCAAATCAAGAATTTATTGCTAGCATCC[A/G]TTAAACGTCAAACGGACACACTAGTGTATCAGCAA	22317291	chr2D
AX-109406569	TATAGTAGGCGCCACTACCGACCTCACCTCTGACA[C/T]GAGTAATGTTGTAATACCATTGATGTTGGAGTGTA	22319800	chr2D
AX-109805549	GGTCCCGTAGTACTTGAGTGTGTTATCGAGCCGAC[C/T]CATGAACTCGCCATAGTGGTCGGCATCCTGCTCCG	22324704	chr2D
AX-109705097	GAGGGCGCGTCACACGCCCTGACATGGGTGGACCA[C/G]ACGCGGCACTAGAGCATCGGCGAACAACGACGCGA	22327693	chr2D
AX-109363180	CACATGTGTACGTTTGTCTTTGCGATAAGTCAGAG[A/C]GAGAGGAGAGAGAGGGGAGAGCGGGAGAGATCGGG	22349863	chr2D
AX-110057774	GGAGGTAGAGAGTGAGAGAGAGAGGTCAAACGTTC[G/T]GTGGTAATTTATTTGCTATCATACTAGTACCTCGT	22349941	chr2D
AX-110329747	TTTCTGCTTGTGGAATAAGATGAAACAACAACTTG[G/T]AGTACGATAACAAGAACAACTCAAAATGTCTTGAA	22350020	chr2D
AX-109972094	CCTGATCTCATCCAGGAGCAAGCACTGTTCCATGT[C/T]CGAATGCTCCATTGCCGACCCGCGTGCAGGTACGC	22350525	chr2D
AX-110348073	CATTGCCGACCCGCGTGCAGGTACGCTCTCCTCCA[A/G]GGCATCAAAAAGGGCCCCGTAGTAGTTGAGCGCAT	22350570	chr2D
AX-110873504	GGTGCAGGCGCCGTTAGGGATGCTGTAGTAGGCGT[C/T]GTTGCCGACCTCACCTCCGACACGAGTAATGTCGT	22351495	chr2D
AX-109839882	GTCTTGCATATTGTGAAGAAGATTTACGAAATTGA[C/T]TTTAGGATATTTACCATCATTGGAATTGAGTTCAC	22357144	chr2D
AX-111467599	GAATCATAACTAAGTGATACAATGCAAAATGGTAG[C/T]TCAGGCTTTATAATTGGTTCTGATCCTATAAGGAT	22392429	chr2D
AX-110966612	GTTGGAAGGCGGCACAGCATGAGGAAAATCGTGCA[A/G]GGAAAATATAAATGGAGATTGAATTAACAGTTGCC	22419146	chr2D
AX-111990365	GCAAGCCAGCTGACATGTGCTGATCACTAGCTAGC[C/T]TAACTCCCTCTAGCCTCTCCTAGCTGCAGCCATGG	22419647	chr2D
AX-108864947	CACGCTGTCCAAATGAATGGCAGAATGAGGATGTG[C/G]CACCTCGAAAGCCGACATAGTTCGGCCTCGGCTAC	22445303	chr2D
AX-94381307	TTATTGCCTCACTTCATAGCCTTCTTCAGTGATGT[C/T]GAGATCCCAGGAAGTCCTTCAGCACTTGCAACCAC	22449284	chr2D
AX-111500777	TTAACAACCCATACACAGTGATGATCCATCTTAAG[A/G]ATACACCTTCCACCTGAAAAACAATTTAGGCATAG	22451143	chr2D
AX-94842932	CAATAGCCAGATGAACCCACAGCAGTCGATGGCTC[C/T]CGGTGATACGGGAAATCCGAGGATGAGGTACTGTA	22451346	chr2D
AX-94745278	TCAGACTTCAATAGCCAGATGAACCCACAGCAGTC[G/T]ATGGCTCTCGGTGATACGGGAAATCCGAGGATGAG	22451354	chr2D
AX-94468823	GAACTTCTCTCATTAGGAAGCGTCCACATCCTACA[C/G]AGATCTACTATGCTCCCACAGAGCATATGAGGAAA	22451730	chr2D
AX-109410970	CTGACGTTGTGAGAGAAACATGCCAGCAGAGGAGC[A/G]CGTGACATTAATGCCTAAGAAGTGATGAAGAGCTC	22460303	chr2D
AX-111227264	CCTAAATACACACAAAATCAAGAAGTAGAGCGACG[G/T]GTCTTGGGGCAGCCGGCCCAATCGGCATCCGAGTA	22460692	chr2D
AX-111105994	GTACTTTTCTTTGCATCCAGATCCTTCCACTCTTC[A/G]CGTCTCCTATATCCAAGCCCCTGGCCTTCAATACT	22461473	chr2D
AX-111021196	AAGAGGGCTTTTCAAGTTCTTCAGCTTGAGCTCAA[C/T]TTCCTTGAAAACTACTACCAAGCAGTCGTCCCTGT	22498824	chr2D
AX-110647062	CGCGTCGACAAACATCATGACACCGTGAAGATCCG[A/T]CGCCACCTCGAAGCTGATGACGCCGCCGAAACCCG	23025488	chr2D
AX-109842248	GTGGATAGGTATAAACTGAATGCTATTTGAATGAC[C/T]GACATGTAGTAGACACAAACTTTCGTTAATGATGA	23102530	chr2D
AX-108991361	CTGCGGTGATCTGTTTGGATCCAATCGACGTTGAT[C/T]TCAGGCAGATCCGTCTGGATTTGACCAGCGCTCGT	23304090	chr2D
AX-111561744	CCTGAGCAACCTAATTCAATAGCCAACCAAGTCAG[G/T]GGACTGGACTGCCTCAAAGATTCCATCACGATTCT	23416219	chr2D
AX-111038058	GTCTCCACTCCTAGTTTCTGTAATTTTTTCTTCAT[A/G]CACGTCTACAGTATTTCTTCGTCGCTTCTCCCTAA	23417635	chr2D

## Sheet: Table S8
Table S8 Genotype and phenotype of population I and population II
Genotype and phenotype of population I									Genotype and phenotype of population II
Line	SSR-2212	Xgwm261	SSR-2435	Xwmc503	PH(cm)	SL(cm)	SN			Xcfd53	SSR-2433	SSR-2429	PH(cm)	SL(cm)	SN
P1-001	H	H	H	H	87	10	18		P2-001	H	H	H	99	8.5	17
P1-002	B	B	B	B	92	11.5	15		P2-002	H	H	H	100	10	19
P1-003	H	H	H	H	95	10	18		P2-003	H	H	H	95	9.5	17
P1-004	B	B	B	B	71	9	15		P2-004	H	H	H	95	8	18
P1-005	H	H	H	H	98	10	18		P2-005	H	H	H	88	7.5	15
P1-006	B	B	B	B	98	10.5	18		P2-006	B	B	B	110	10	21
P1-007	A	A	A	A	93	10	19		P2-007	B	B	B	108	10.5	19
P1-008	A	A	A	A	72	9	14		P2-008	H	H	H	105	10	21
P1-009	H	H	H	H	90	11	17		P2-009	H	H	H	104	9	19
P1-010	A	A	A	A	98	10	17		P2-010	H	H	H	98	7.8	18
P1-011	B	B	B	B	94	10.5	18		P2-011	H	H	H	103	9	19
P1-012	H	H	H	H	98	9.5	17		P2-012	H	H	H	99	9	18
P1-013	H	H	H	H	87	11	18		P2-013	B	B	B	108	11	20
P1-014	H	H	H	H	92	9.5	17		P2-014	B	B	B	110	10	19
P1-015	H	H	H	H	99	11	17		P2-015	H	H	H	100	8	20
P1-016	B	B	B	B	89	10	18		P2-016	H	H	H	104	8.5	19
P1-017	A	A	A	A	91	11	19		P2-017	B	B	B	101	10	18
P1-018	H	H	H	H	102	13	19		P2-018	B	B	B	95	10	18
P1-019	A	A	A	A	75	8	13		P2-019	H	H	H	95	8.5	17
P1-020	A	A	A	A	95	10.5	18		P2-020	H	H	-	104	11	20
P1-021	B	B	B	B	109	11	17		P2-021	H	B	B	80	9.5	18
P1-022	A	A	A	A	92	10.5	17		P2-022	A	A	A	87	9	20
P1-023	A	A	A	A	80	10	18		P2-023	A	A	A	80	8	18
P1-024	A	A	A	A	77	9.5	18		P2-024	A	A	A	80	9.5	18
P1-025	H	H	H	H	100	11	18		P2-025	B	B	B	100	11	19
P1-026	H	H	H	H	105	11	19		P2-026	B	B	B	105	9.5	18
P1-027	A	A	A	A	103	11	19		P2-027	H	H	H	110	10	19
P1-028	H	H	H	H	79	11	17		P2-028	H	H	H	105	10	20
P1-029	A	A	A	A	79	9	18		P2-029	H	H	H	98	10	20
P1-030	A	A	A	A	94	11	18		P2-030	H	H	H	93	11	20
P1-031	A	A	A	A	83	9	18		P2-031	H	H	H	87	10.5	18
P1-032	A	A	A	A	88	10	16		P2-032	H	H	H	94	9.5	18
P1-033	B	B	B	B	95	11	17		P2-033	H	H	H	102	10.5	20
P1-034	B	B	B	B	96	11.5	17		P2-034	H	H	H	97	9.8	19
P1-035	A	A	A	A	90	10.5	18		P2-035	H	H	H	90	9.2	17
P1-036	H	H	H	H	101	10.5	19		P2-036	H	H	H	104	10.5	19
P1-037	A	A	A	A	111	11.5	19		P2-037	H	H	H	98	9.5	16
P1-038	A	A	A	A	104	10.5	18		P2-038	B	B	B	100	10	18
P1-039	B	H	H	H	100	12	20		P2-039	B	B	B	107	10.5	20
P1-040	A	A	A	A	95	9	18		P2-040	A	A	A	95	9.5	18
P1-041	H	H	H	H	99	10	17		P2-041	B	B	B	95	10	18
P1-042	H	H	H	H	112	10	17		P2-042	A	A	A	100	10	19
P1-043	H	H	H	H	95	11	17		P2-043	A	A	A	72	7.5	17
P1-044	A	A	A	A	76	5.5	15		P2-044	H	H	H	100	9.5	17
P1-045	B	H	H	H	100.5	9.5	17		P2-045	H	H	H	94	10.2	19
P1-046	H	H	H	H	105	10	18		P2-046	B	B	B	101	11.5	19
P1-047	H	A	A	A	93	8.5	18		P2-047	B	B	B	97	10	18
P1-048	A	H	H	H	100	9.5	18		P2-048	A	A	A	83	8	19
P1-049	H	H	H	H	105	10	19		P2-049	H	H	H	97	9	18
P1-050	A	A	A	A	78	8	16		P2-050	A	A	A	85	8	18
P1-051	A	A	A	A	92	9	19		P2-051	H	H	H	95	9.5	18
P1-052	A	A	A	A	79	7	15		P2-052	A	A	A	85	8.5	18
P1-053	H	H	H	H	109	10	18		P2-053	H	H	H	94	9	19
P1-054	H	H	H	H	101	10.5	17		P2-054	H	H	H	100	10	19
P1-055	A	A	A	A	93	9.5	19		P2-055	H	H	H	96	9	18
P1-056	A	A	A	A	97	12	19		P2-056	H	H	H	91	10	19
P1-057	H	H	H	H	91	12	16		P2-057	H	H	H	77	8	16
P1-058	H	H	H	H	88	10	16		P2-058	B	H	H	72	8	14
P1-059	H	H	H	H	74	8	14		P2-059	A	A	A	61	8	15
P1-060	B	B	B	B	77	7.5	13		P2-060	B	B	B	97	10.5	20
P1-061	A	A	A	A	94	10	18		P2-061	H	H	H	90	9	18
P1-062	H	H	H	H	94	11	17		P2-062	H	H	H	90	9.3	17
P1-063	A	A	A	A	77	8.5	16		P2-063	H	H	H	92	11	20
P1-064	A	A	A	A	95	9	19		P2-064	A	A	A	80	11	20
P1-065	B	B	B	B	106	9.5	18		P2-065	H	H	H	94	9.5	18
P1-066	H	H	H	H	98	13	20		P2-066	H	H	H	97	11	20
P1-067	A	A	A	A	84	11	20		P2-067	H	H	H	85	9	18
P1-068	B	B	B	B	104	11	19		P2-068	H	H	H	76	8	14
P1-069	A	A	A	A	88	10	19		P2-069	B	H	H	86	9	18
P1-070	H	H	H	H	105	12	19		P2-070	H	H	H	90	10	20
P1-071	A	A	A	A	91	9.5	18		P2-071	A	A	A	86	9.5	20
P1-072	A	A	A	A	94	10.5	20		P2-072	H	H	H	92	9	19
P1-073	H	H	H	H	110	12	19		P2-073	A	A	A	77	8	16
P1-074	B	B	B	B	117	11.5	19		P2-074	H	H	H	92	10.5	18
P1-075	A	A	A	A	80	10	19		P2-075	A	A	A	80	9	20
P1-076	A	A	A	A	79	9.5	18		P2-076	H	H	H	95	9.5	18
P1-077	A	A	A	A	81	9	16		P2-077	B	B	B	98	11	19
P1-078	B	B	B	B	108	11	17		P2-078	H	H	H	97	11	20
P1-079	A	A	A	A	100	10	20		P2-079	H	H	H	97	11.5	20
P1-080	H	H	H	H	105	10.5	17		P2-080	H	H	H	99	9.5	17
P1-081	H	H	H	H	96	10.5	18		P2-081	H	H	H	82	9	16
P1-082	H	H	H	H	95	11.5	20		P2-082	A	A	A	90	9	20
P1-083	A	A	A	A	82	8.5	17		P2-083	H	H	-	93	11	20
P1-084	A	A	A	A	96	9	18		P2-084	H	H	H	85	9.5	16
P1-085	H	A	A	A	101	10.5	18		P2-085	A	A	A	80	8	19
P1-086	A	A	A	A	77	9	19		P2-086	H	H	H	99	10.5	20
P1-087	B	B	B	B	87	9.5	15
P1-088	H	H	H	H	112	11.5	20
P1-089	H	H	H	H	108	12	19
P1-090	A	A	A	A	92	9	17
P1-091	B	B	B	B	109	10	17
P1-092	A	A	A	A	106	10.5	19
P1-093	H	H	H	H	88	11	18
P1-094	A	A	A	A	92	10	17
P1-095	A	A	A	A	99	10	18
P1-096	H	H	H	H	114	11.5	18
P1-097	H	H	H	H	97	11	17
P1-098	B	B	B	B	72	6.5	11
P1-099	A	A	A	A	79	8	14
P1-100	A	A	A	A	86	10	17
P1-101	A	A	A	A	93	9.5	18
P1-102	H	H	H	H	105	11	17
P1-103	A	A	A	A	107	11.5	19
P1-104	A	A	A	A	110	10	18
P1-105	A	A	A	A	90	11	17
P1-106	A	A	A	A	90	10	20
P1-107	H	H	H	H	110	11.5	18
P1-108	A	A	A	A	111	11.5	18
P1-109	H	H	H	H	107	12.5	20
P1-110	B	B	H	H	90	9.5	18
P1-111	H	H	H	H	93	9.5	17
P1-112	H	H	H	H	103	9.5	17
P1-113	H	H	H	H	81	10	17
P1-114	A	A	A	A	89	9	20
P1-115	A	A	A	A	86	8.5	18
P1-116	A	A	A	A	103	9.5	18
P1-117	H	H	H	H	86	8	14
P1-118	A	A	A	A	89	8	17
P1-119	H	H	H	H	86	8	15
P1-120	H	H	H	H	93	10.5	19
P1-121	A	A	A	A	87	9.5	19
P1-122	B	B	B	B	108	11.5	19
P1-123	B	B	B	B	105.5	11	19
P1-124	B	B	B	B	110	9.5	17
P1-125	B	B	B	B	114	10.5	19
P1-126	B	B	B	B	116.5	10.5	18
P1-127	H	H	H	H	98	10	17
P1-128	H	B	B	B	97	10	18
P1-129	H	H	H	H	99	11	19
P1-130	A	A	A	A	85	8.5	19
P1-131	H	H	H	H	92	8.5	18
P1-132	A	A	A	A	97	10	18
P1-133	B	B	B	B	94	9.5	17
P1-134	B	B	B	B	100	9.5	18
P1-135	A	A	A	A	90	8	17
P1-136	B	B	B	B	103	11.5	20
P1-137	A	A	A	A	89	9	19
P1-138	B	B	B	B	102	11.5	19
P1-139	H	H	H	H	85	10	19
P1-140	B	B	B	B	94	9	17
P1-141	A	A	A	A	96	10	17
P1-142	A	A	A	A	63	6.5	14
P1-143	H	H	H	H	100	10	18
P1-144	H	H	H	H	85	10.5	18
P1-145	A	A	A	A	85	9	15
P1-146	A	A	A	A	80	8.5	19
P1-147	H	H	H	H	80	9.5	15
P1-148	-	A	A	A	70	7.5	14
P1-149	H	H	H	H	93	11	19
P1-150	H	H	H	H	97	11	22

## Sheet: Table S9
Table S9 Effect analysis for plant height traits and yield traits in two sets of NILs
population	Trait	Beijing (Oct. 2016-Jun. 2017)				Shanxi (Oct. 2016-Jun. 2017)				Hebei (Oct. 2016-Jun. 2017)
		Phenotypic mean		deta %	p-value	Phenotypic mean		deta %	p-value	Phenotypic mean		deta %	p-value
		Y8679	J411			Y8679	J411			Y8679	J411
NIL-I	PHT	100.67±2.40	110.86±1.45	10.1222	1e-09	92.41±1.80	106.73±1.03	15.4962	2.17e-14	111.50±2.28	116.29±1.56	4.29596	3.43e-05
	SL	9.04±0.22	11.22±0.55	24.115	7.06e-08	8.75±0.12	10.11±0.22	15.5429	7.25e-11	10.67±0.39	11.64±0.29	9.09091	5.91e-06
	PED	31.11±0.89	35.79±1.26	15.0434	1.72e-08	32.11±0.46	37.39±0.52	16.4435	3.61e-15	36.59±0.72	39.46±0.33	7.84367	8.43e-08
	1IL	23.91±0.49	25.87±0.69	8.19741	8.14e-07	24.17±0.39	26.35±0.58	9.01945	1.16e-08	25.92±0.75	26.11±0.63	0.733025	0.55
	2IL	18.89±0.80	19.48±0.83	3.12335	0.12	16.49±0.88	18.17±0.73	10.188	0.0002	20.42±1.68	20.70±0.73	1.3712	0.64
	3IL	12.88±1.37	13.75±0.73	6.75466	0.097	12.05±0.69	11.31±0.63	-6.14108	0.0231	12.87±0.80	12.47±0.99	-3.108	0.346
	4IL	4.85±1.76	4.77±0.76	-1.64948	0.89	5.69±1.03	7.81±1.63	37.2583	0.003	5.08±1.28	5.92±1.13	16.5354	0.14
	SN	18.79±0.49	18.92±0.26	0.665247	0.488567	18.90±0.31	19.57±0.42	3.52734	0.0008	-	-	-	-
	SC	2.08±0.06	1.69±0.09	-18.7464	1.01733e-09	2.16±0.02	1.94±0.06	-10.3488	1.7823e-07	-	-	-	-
NIL-II	PHT	100.36±1.45	109.85±1.55	9.45596	3.37e-11	90.27±1.76	104.70±0.77	15.9854	1.82e-11	106.15±3.18	119.32±3.12	12.407	2.48e-08
	SL	9.09±0.15	11.20±0.16	23.2123	5.4e-16	8.86±0.23	10.62±0.17	19.8646	1.22e-13	10.25±0.37	11.85±0.28	15.6098	2e-09
	PED	31.35±1.03	35.08±0.58	11.8979	9.86e-09	32.13±1.26	37.03±1.28	15.2505	8.01e-08	34.34±0.67	38.85±1.31	13.1334	2.64e-07
	1IL	24.66±0.51	25.36±0.50	2.83861	0.006	24.80±0.51	26.65±0.66	7.45968	1.48e-06	26.09±0.64	26.58±1.76	1.87811	0.42
	2IL	18.82±1.20	19.70±0.63	4.67588	0.03	16.92±0.59	17.85±0.89	5.49645	0.013	19.94±1.06	22.23±1.86	11.4845	0.003
	3IL	12.44±0.68	13.03±1.08	4.74277	0.157	11.66±0.55	11.08±0.78	-4.97427	0.0716	11.54±0.82	13.49±1.18	16.8977	0.001
	4IL	4.01±1.31	5.51±1.12	37.4065	0.013	5.35±1.76	7.90±1.47	47.6636	0.002	4.97±1.91	7.11±0.85	43.0584	0.007
	SN	18.79±0.51	19.40±0.51	3.26444	0.0145262	19.65±0.56	20.51±0.61	4.37585	0.00404923	-	-	-	-
	SC	2.07±0.06	1.74±0.04	-15.942	7.28533e-12	2.22±0.03	1.93±0.07	-12.8814	7.46872e-09	-	-	-	-
Y8679= the genotype of Yumai8679, J411= the genotype of Jing411; The traits are plant height (PHT), spike length (SL), the length of peduncle (PED), length of 1st internode under peduncle (1IL), length of 2nd internode under peduncle (2IL), length of 3rd internode under peduncle (3IL), length of 4th internode under peduncle (4IL), spikelet number per spike (SN), spikelet compactness (SC) . - , th…

## Sheet: Table S10
Table S10 The candidate genes in the mapping region of QPht/Sl.cau-2D.1 and Rht8
Region	Gene-ID	is_repr	AHRD-Quality-Code	Blast-Hit-Accession	Human-Readable-Description	Pfam-IDs-(Description)	Interpro-IDs-(Description)	GO-IDs-(Description)-via-Interpro	Gene-or-TE-TE?-U (via-function)	Pfam-IDs	Interpro-IDs	GO-IDs-via-Interpro
QPh/Sl.cau-2D.1	TraesCS2D01G04960	1	***	tr|N1QY40|N1QY40_AEGTA	Pectinesterase inhibitor	PF04043: Plant invertase/pectin methylesterase inhibitor	IPR006501: Pectinesterase inhibitor domain	GO:0004857 MF: enzyme inhibitor activity	G	PF04043	IPR006501	GO:0004857
	TraesCS2D01G04970	1	--*	tr|A0A151RA99|A0A151RA99_CAJCA	Gibberellin 2-beta-dioxygenase 2				G
	TraesCS2D01G04980	1	***	tr|A0A1D5UVY0|A0A1D5UVY0_WHEAT	Sulfotransferase	PF00685: Sulfotransferase domain	IPR000863: Sulfotransferase domain; IPR027417: P-loop containing nucleoside triphosphate hydrolase	GO:0008146 MF: sulfotransferase activity	G	PF00685	IPR000863; IPR027417	GO:0008146
	TraesCS2D01G04990	1	--*	AT4G02510.4	translocon at the outer envelope membrane of chloroplasts 159				G
	TraesCS2D01G05000	1	*-*	tr|A0A1B1X422|A0A1B1X422_9LILI	HXXXD-type acyl-transferase family protein	PF02458: Transferase family	IPR003480: Transferase	GO:0016747 MF: transferase activity, transferring acyl groups other than amino-acyl groups	G	PF02458	IPR003480	GO:0016747
	TraesCS2D01G05010	1	***	tr|A0A1D5UYH7|A0A1D5UYH7_WHEAT	Dirigent protein	PF03018: Dirigent-like protein	IPR004265: Plant disease resistance response protein		G	PF03018	IPR004265
	TraesCS2D01G05020	1	***	tr|A0A1D6CSD7|A0A1D6CSD7_WHEAT	Dirigent protein	PF03018: Dirigent-like protein	IPR004265: Plant disease resistance response protein		G	PF03018	IPR004265
	TraesCS2D01G05030	1	***	tr|A0A1D5V143|A0A1D5V143_WHEAT	Peptidylprolyl isomerase	PF00254: FKBP-type peptidyl-prolyl cis-trans isomerase; PF13181: Tetratricopeptide repeat; PF00515: Tetratricopeptide repeat	IPR001179: FKBP-type peptidyl-prolyl cis-trans isomerase domain; IPR001440: Tetratricopeptide repeat 1; IPR011990: Tetratricopeptide-like helical domain; IPR013026: Tetratricopeptide repeat-containing domain; IPR019734: Tetratricopeptide repeat	GO:0005515 MF: protein binding	G	PF00254; PF13181; PF00515	IPR001179; IPR001440; IPR011990; IPR013026; IPR019734	GO:0005515
	TraesCS2D01G05040	1	***	AT1G12855.1	F-box family protein	PF00646: F-box domain; PF07734: F-box associated	IPR001810: F-box domain; IPR006527: F-box associated domain, type 1; IPR017451: F-box associated interaction domain	GO:0005515 MF: protein binding	TE?	PF00646; PF07734	IPR001810; IPR006527; IPR017451	GO:0005515
	TraesCS2D01G05050	1	*-*	AT5G49610.1	F-box family protein	PF12937: F-box-like	IPR001810: F-box domain; IPR017451: F-box associated interaction domain	GO:0005515 MF: protein binding	TE?	PF12937	IPR001810; IPR017451	GO:0005515
	TraesCS2D01G05060	1	***	tr|A0A0D3DF40|A0A0D3DF40_BRAOL	Glycosyltransferase	PF03407: Nucleotide-diphospho-sugar transferase	IPR005069: Nucleotide-diphospho-sugar transferase		G	PF03407	IPR005069
	TraesCS2D01G05070	1	***	tr|I1J2C4|I1J2C4_BRADI	Serine/threonine-protein kinase	PF01453: D-mannose binding lectin; PF00954: S-locus glycoprotein domain; PF08276: PAN-like domain; PF07714: Protein tyrosine kinase	IPR000719: Protein kinase domain; IPR000858: S-locus glycoprotein domain; IPR001245: Serine-threonine/tyrosine-protein kinase, catalytic domain; IPR001480: Bulb-type lectin domain; IPR003609: PAN/Apple domain; IPR008271: Serine/threonine-protein kinase, active site; IPR011009: Protein kinase-like domain; IPR017441: Protein kinase, ATP binding site; IPR024171: S-receptor-like serine/threonine-prot…	GO:0004672 MF: protein kinase activity;GO:0004674 MF: protein serine/threonine kinase activity;GO:0005524 MF: ATP binding;GO:0006468 BP: protein phosphorylation;GO:0048544 BP: recognition of pollen	G	PF01453; PF00954; PF08276; PF07714	IPR000719; IPR000858; IPR001245; IPR001480; IPR003609; IPR008271; IPR011009; IPR017441; IPR024171	GO:0004672; GO:0004674; GO:0005524; GO:0006468; GO:0048544
	TraesCS2D01G05080	1	***	tr|A0A1D5UVI9|A0A1D5UVI9_WHEAT	Serine/threonine-protein kinase	PF01453: D-mannose binding lectin; PF00954: S-locus glycoprotein domain; PF08276: PAN-like domain	IPR000858: S-locus glycoprotein domain; IPR001480: Bulb-type lectin domain; IPR003609: PAN/Apple domain	GO:0048544 BP: recognition of pollen	G	PF01453; PF00954; PF08276	IPR000858; IPR001480; IPR003609	GO:0048544
	TraesCS2D01G05090	1	*-*	AT5G45480.1	transmembrane protein, putative (DUF594)	PF13968: Domain of unknown function (DUF4220); PF04578: Protein of unknown function, DUF594	IPR007658: Protein of unknown function DUF594; IPR025315: Domain of unknown function DUF4220		G	PF13968; PF04578	IPR007658; IPR025315
	TraesCS2D01G05100	1	***	tr|A0A0B5JG71|A0A0B5JG71_9ASPA	WRKY transcription factor	PF03106: WRKY DNA -binding domain	IPR003657: WRKY domain	GO:0003700 MF: transcription factor activity, sequence-specific DNA binding;GO:0006355 BP: regulation of transcription, DNA-templated;GO:0043565 MF: sequence-specific DNA binding	G	PF03106	IPR003657	GO:0003700; GO:0006355; GO:0043565
	TraesCS2D01G05110	1	***	tr|M8B624|M8B624_AEGTA	Chalcone synthase	PF00195: Chalcone and stilbene synthases, N-terminal domain; PF02797: Chalcone and stilbene synthases, C-terminal domain	IPR001099: Chalcone/stilbene synthase, N-terminal; IPR012328: Chalcone/stilbene synthase, C-terminal; IPR016039: Thiolase-like	GO:0003824 MF: catalytic activity;GO:0008152 BP: metabolic process	G	PF00195; PF02797	IPR001099; IPR012328; IPR016039	GO:0003824; GO:0008152
	TraesCS2D01G05120	1	*-*	AT5G45540.1	transmembrane protein, putative (DUF594)	PF13968: Domain of unknown function (DUF4220); PF04578: Protein of unknown function, DUF594	IPR007658: Protein of unknown function DUF594; IPR025315: Domain of unknown function DUF4220		G	PF13968; PF04578	IPR007658; IPR025315
	TraesCS2D01G05130	1	***	tr|M8B624|M8B624_AEGTA	Chalcone synthase	PF00195: Chalcone and stilbene synthases, N-terminal domain; PF02797: Chalcone and stilbene synthases, C-terminal domain	IPR001099: Chalcone/stilbene synthase, N-terminal; IPR011141: Polyketide synthase, type III; IPR012328: Chalcone/stilbene synthase, C-terminal; IPR016039: Thiolase-like	GO:0003824 MF: catalytic activity;GO:0008152 BP: metabolic process;GO:0009058 BP: biosynthetic process;GO:0016747 MF: transferase activity, transferring acyl groups other than amino-acyl groups	G	PF00195; PF02797	IPR001099; IPR011141; IPR012328; IPR016039	GO:0003824; GO:0008152; GO:0009058; GO:0016747
	TraesCS2D01G05140	1	***	tr|A0A061FC92|A0A061FC92_THECC	Alpha/beta-Hydrolases superfamily protein	PF07859: alpha/beta hydrolase fold	IPR013094: Alpha/beta hydrolase fold-3; IPR029058: Alpha/Beta hydrolase fold	GO:0008152 BP: metabolic process;GO:0016787 MF: hydrolase activity	G	PF07859	IPR013094; IPR029058	GO:0008152; GO:0016787
	TraesCS2D01G05150	1	--*	tr|Q6H4S7|Q6H4S7_ORYSJ	WRKY transcription factor 64-like protein				G
	TraesCS2D01G05160	1	*-*	AT5G45470.1	transmembrane protein, putative (DUF594)	PF13968: Domain of unknown function (DUF4220); PF04578: Protein of unknown function, DUF594	IPR007658: Protein of unknown function DUF594; IPR025315: Domain of unknown function DUF4220		G	PF13968; PF04578	IPR007658; IPR025315
	TraesCS2D01G05170	1	*-*	AT3G14470.2	NB-ARC domain-containing disease resistance protein		IPR027417: P-loop containing nucleoside triphosphate hydrolase		G		IPR027417
	TraesCS2D01G05180	1	***	tr|W0TUG3|W0TUG3_ACAMN	Pleiotropic drug resistance ABC transporter	PF14510: ABC-transporter extracellular N-terminal; PF00005: ABC transporter; PF01061: ABC-2 type transporter; PF08370: Plant PDR ABC transporter associated	IPR003439: ABC transporter-like; IPR003593: AAA+ ATPase domain; IPR013525: ABC-2 type transporter; IPR013581: Plant PDR ABC transporter associated; IPR027417: P-loop containing nucleoside triphosphate hydrolase; IPR029481: ABC-transporter extracellular N-terminal domain	GO:0005524 MF: ATP binding;GO:0016020 CC: membrane;GO:0016887 MF: ATPase activity	G	PF14510; PF00005; PF01061; PF08370	IPR003439; IPR003593; IPR013525; IPR013581; IPR027417; IPR029481	GO:0005524; GO:0016020; GO:0016887
	TraesCS2D01G05190	1	***	tr|A0A072VRU4|A0A072VRU4_MEDTR	Ubiquitin-conjugating enzyme E2	PF00179: Ubiquitin-conjugating enzyme	IPR000608: Ubiquitin-conjugating enzyme E2; IPR016135: Ubiquitin-conjugating enzyme/RWD-like		G	PF00179	IPR000608; IPR016135
	TraesCS2D01G05200	1	***	tr|A0A0B0P935|A0A0B0P935_GOSAR	Plant cadmium resistance 2-like protein	PF04749: PLAC8 family	IPR006461: PLAC8 motif-containing protein		G	PF04749	IPR006461
	TraesCS2D01G05210	1	***	tr|A0A1D5UXW4|A0A1D5UXW4_WHEAT	Bidirectional sugar transporter SWEET	PF03083: Sugar efflux transporter for intercellular exchange	IPR004316: SWEET sugar transporter	GO:0016021 CC: integral component of membrane	G	PF03083	IPR004316	GO:0016021
	TraesCS2D01G05220	1	***	tr|Q5GLJ6|Q5GLJ6_MAIZE	O-methyltransferase	PF08100: Dimerisation domain; PF00891: O-methyltransferase	IPR001077: O-methyltransferase, family 2; IPR011991: Winged helix-turn-helix DNA-binding domain; IPR012967: Plant methyltransferase dimerisation; IPR016461: O-methyltransferase COMT-type; IPR029063: S-adenosyl-L-methionine-dependent methyltransferase	GO:0008168 MF: methyltransferase activity;GO:0008171 MF: O-methyltransferase activity;GO:0046983 MF: protein dimerization activity	G	PF08100; PF00891	IPR001077; IPR011991; IPR012967; IPR016461; IPR029063	GO:0008168; GO:0008171; GO:0046983
	TraesCS2D01G05230	1	***	tr|A0A061G763|A0A061G763_THECC	FAD-binding Berberine family protein	PF01565: FAD binding domain; PF08031: Berberine and berberine like	IPR006094: FAD linked oxidase, N-terminal; IPR012951: Berberine/berberine-like; IPR016166: FAD-binding, type 2; IPR016167: FAD-binding, type 2, subdomain 1; IPR016169: CO dehydrogenase flavoprotein-like, FAD-binding, subdomain 2	GO:0003824 MF: catalytic activity;GO:0016491 MF: oxidoreductase activity;GO:0016614 MF: oxidoreductase activity, acting on CH-OH group of donors;GO:0050660 MF: flavin adenine dinucleotide binding;GO:0055114 BP: oxidation-reduction process	G	PF01565; PF08031	IPR006094; IPR012951; IPR016166; IPR016167; IPR016169	GO:0003824; GO:0016491; GO:0016614; GO:0050660; GO:0055114
	TraesCS2D01G05240	1	***	tr|A0A061G763|A0A061G763_THECC	FAD-binding Berberine family protein	PF01565: FAD binding domain	IPR006094: FAD linked oxidase, N-terminal; IPR016166: FAD-binding, type 2; IPR016167: FAD-binding, type 2, subdomain 1; IPR016169: CO dehydrogenase flavoprotein-like, FAD-binding, subdomain 2	GO:0003824 MF: catalytic activity;GO:0016491 MF: oxidoreductase activity;GO:0016614 MF: oxidoreductase activity, acting on CH-OH group of donors;GO:0050660 MF: flavin adenine dinucleotide binding;GO:0055114 BP: oxidation-reduction process	G	PF01565	IPR006094; IPR016166; IPR016167; IPR016169	GO:0003824; GO:0016491; GO:0016614; GO:0050660; GO:0055114
	TraesCS2D01G05250	1	***	tr|A0A061G813|A0A061G813_THECC	FAD-binding Berberine family protein	PF01565: FAD binding domain; PF08031: Berberine and berberine like	IPR006094: FAD linked oxidase, N-terminal; IPR012951: Berberine/berberine-like; IPR016166: FAD-binding, type 2; IPR016167: FAD-binding, type 2, subdomain 1; IPR016169: CO dehydrogenase flavoprotein-like, FAD-binding, subdomain 2	GO:0003824 MF: catalytic activity;GO:0016491 MF: oxidoreductase activity;GO:0016614 MF: oxidoreductase activity, acting on CH-OH group of donors;GO:0050660 MF: flavin adenine dinucleotide binding;GO:0055114 BP: oxidation-reduction process	G	PF01565; PF08031	IPR006094; IPR012951; IPR016166; IPR016167; IPR016169	GO:0003824; GO:0016491; GO:0016614; GO:0050660; GO:0055114
	TraesCS2D01G05260	1	***	AT5G65005.1	Polynucleotidyl transferase, ribonuclease H-like superfamily protein	PF13456: Reverse transcriptase-like	IPR002156: Ribonuclease H domain; IPR012337: Ribonuclease H-like domain	GO:0003676 MF: nucleic acid binding;GO:0004523 MF: RNA-DNA hybrid ribonuclease activity	TE	PF13456	IPR002156; IPR012337	GO:0003676; GO:0004523
	TraesCS2D01G05270	1	***	tr|A0A061G763|A0A061G763_THECC	FAD-binding Berberine family protein	PF01565: FAD binding domain; PF08031: Berberine and berberine like	IPR006094: FAD linked oxidase, N-terminal; IPR012951: Berberine/berberine-like; IPR016166: FAD-binding, type 2; IPR016167: FAD-binding, type 2, subdomain 1; IPR016169: CO dehydrogenase flavoprotein-like, FAD-binding, subdomain 2	GO:0003824 MF: catalytic activity;GO:0016491 MF: oxidoreductase activity;GO:0016614 MF: oxidoreductase activity, acting on CH-OH group of donors;GO:0050660 MF: flavin adenine dinucleotide binding;GO:0055114 BP: oxidation-reduction process	G	PF01565; PF08031	IPR006094; IPR012951; IPR016166; IPR016167; IPR016169	GO:0003824; GO:0016491; GO:0016614; GO:0050660; GO:0055114
	TraesCS2D01G05280	1	***	tr|A0A1D5V0F0|A0A1D5V0F0_WHEAT	Serine/threonine-protein kinase	PF01453: D-mannose binding lectin; PF00069: Protein kinase domain	IPR000719: Protein kinase domain; IPR001480: Bulb-type lectin domain; IPR008271: Serine/threonine-protein kinase, active site; IPR011009: Protein kinase-like domain; IPR017441: Protein kinase, ATP binding site; IPR024171: S-receptor-like serine/threonine-protein kinase	GO:0004672 MF: protein kinase activity;GO:0004674 MF: protein serine/threonine kinase activity;GO:0005524 MF: ATP binding;GO:0006468 BP: protein phosphorylation	G	PF01453; PF00069	IPR000719; IPR001480; IPR008271; IPR011009; IPR017441; IPR024171	GO:0004672; GO:0004674; GO:0005524; GO:0006468
	TraesCS2D01G05290	1	***	tr|D7MEU0|D7MEU0_ARALL	Kinase family protein	PF01657: Salt stress response/antifungal; PF07714: Protein tyrosine kinase	IPR000719: Protein kinase domain; IPR001245: Serine-threonine/tyrosine-protein kinase, catalytic domain; IPR002902: Gnk2-homologous domain; IPR008271: Serine/threonine-protein kinase, active site; IPR011009: Protein kinase-like domain; IPR017441: Protein kinase, ATP binding site	GO:0004672 MF: protein kinase activity;GO:0005524 MF: ATP binding;GO:0006468 BP: protein phosphorylation	G	PF01657; PF07714	IPR000719; IPR001245; IPR002902; IPR008271; IPR011009; IPR017441	GO:0004672; GO:0005524; GO:0006468
	TraesCS2D01G05300	1	*-*	AT5G38250.1	Protein kinase family protein	PF13516: Leucine Rich repeat; PF13855: Leucine rich repeat; PF00069: Protein kinase domain	IPR000719: Protein kinase domain; IPR001611: Leucine-rich repeat; IPR003591: Leucine-rich repeat, typical subtype; IPR008271: Serine/threonine-protein kinase, active site; IPR011009: Protein kinase-like domain; IPR017441: Protein kinase, ATP binding site; IPR032675: Leucine-rich repeat domain, L domain-like	GO:0004672 MF: protein kinase activity;GO:0005515 MF: protein binding;GO:0005524 MF: ATP binding;GO:0006468 BP: protein phosphorylation	G	PF13516; PF13855; PF00069	IPR000719; IPR001611; IPR003591; IPR008271; IPR011009; IPR017441; IPR032675	GO:0004672; GO:0005515; GO:0005524; GO:0006468
	TraesCS2D01G05310	1	***	tr|A0A1D5UWB5|A0A1D5UWB5_WHEAT	Peptidylprolyl isomerase	PF00254: FKBP-type peptidyl-prolyl cis-trans isomerase	IPR001179: FKBP-type peptidyl-prolyl cis-trans isomerase domain		G	PF00254	IPR001179
	TraesCS2D01G05320	1	***	tr|M7ZRV5|M7ZRV5_TRIUA	Cyclopropane-fatty-acyl-phospholipid synthase	PF01593: Flavin containing amine oxidoreductase; PF02353: Mycolic acid cyclopropane synthetase	IPR002937: Amine oxidase; IPR023753: FAD/NAD(P)-binding domain; IPR029063: S-adenosyl-L-methionine-dependent methyltransferase	GO:0016491 MF: oxidoreductase activity;GO:0055114 BP: oxidation-reduction process	G	PF01593; PF02353	IPR002937; IPR023753; IPR029063	GO:0016491; GO:0055114
	TraesCS2D01G05330	1	***	tr|A0A1D5V2F5|A0A1D5V2F5_WHEAT	Serine/threonine-protein kinase	PF01453: D-mannose binding lectin; PF00069: Protein kinase domain	IPR000719: Protein kinase domain; IPR001480: Bulb-type lectin domain; IPR008271: Serine/threonine-protein kinase, active site; IPR011009: Protein kinase-like domain; IPR017441: Protein kinase, ATP binding site; IPR024171: S-receptor-like serine/threonine-protein kinase	GO:0004672 MF: protein kinase activity;GO:0004674 MF: protein serine/threonine kinase activity;GO:0005524 MF: ATP binding;GO:0006468 BP: protein phosphorylation	G	PF01453; PF00069	IPR000719; IPR001480; IPR008271; IPR011009; IPR017441; IPR024171	GO:0004672; GO:0004674; GO:0005524; GO:0006468
Rht8	TraesCS2D01G05420	1	*-*	AT4G18425.1	transmembrane protein, putative (DUF679)	PF05078: Protein of unknown function (DUF679)	IPR007770: Protein of unknown function DUF679		G	PF05078	IPR007770
	TraesCS2D01G05430	1	***	AT4G18425.1	transmembrane protein, putative (DUF679)	PF05078: Protein of unknown function (DUF679)	IPR007770: Protein of unknown function DUF679		G	PF05078	IPR007770
	TraesCS2D01G05440	1	***	AT3G02430.1	transmembrane protein, putative (DUF679)	PF05078: Protein of unknown function (DUF679)	IPR007770: Protein of unknown function DUF679		G	PF05078	IPR007770
	TraesCS2D01G05450	1	--*	sp|Q0SRL7|PBPA_CLOPS	Penicillin-binding protein 1A				G
	TraesCS2D01G05460	1	*-*	tr|Q8S0P4|Q8S0P4_ORYSJ	Ribosomal RNA apurinic site specific lyase-like	PF08387: FBD	IPR006566: FBD domain; IPR032675: Leucine-rich repeat domain, L domain-like		G	PF08387	IPR006566; IPR032675
	TraesCS2D01G05470	1	***	tr|Q9AVM3|Q9AVM3_WHEAT	Cytochrome P450	PF00067: Cytochrome P450	IPR001128: Cytochrome P450; IPR002401: Cytochrome P450, E-class, group I; IPR017972: Cytochrome P450, conserved site	GO:0005506 MF: iron ion binding;GO:0016705 MF: oxidoreductase activity, acting on paired donors, with incorporation or reduction of molecular oxygen;GO:0020037 MF: heme binding;GO:0055114 BP: oxidation-reduction process	G	PF00067	IPR001128; IPR002401; IPR017972	GO:0005506; GO:0016705; GO:0020037; GO:0055114
	TraesCS2D01G05480	1	***	tr|A0A1D5UXX3|A0A1D5UXX3_WHEAT	Glycosyltransferase	PF00201: UDP-glucoronosyl and UDP-glucosyl transferase	IPR002213: UDP-glucuronosyl/UDP-glucosyltransferase	GO:0008152 BP: metabolic process;GO:0016758 MF: transferase activity, transferring hexosyl groups	G	PF00201	IPR002213	GO:0008152; GO:0016758
	TraesCS2D01G05490	1	***	tr|A0A1D5UXX1|A0A1D5UXX1_WHEAT	Glycosyltransferase	PF00201: UDP-glucoronosyl and UDP-glucosyl transferase	IPR002213: UDP-glucuronosyl/UDP-glucosyltransferase	GO:0008152 BP: metabolic process;GO:0016758 MF: transferase activity, transferring hexosyl groups	G	PF00201	IPR002213	GO:0008152; GO:0016758
	TraesCS2D01G05500	1	***	tr|A0A1D5UXW9|A0A1D5UXW9_WHEAT	Glycosyltransferase	PF00201: UDP-glucoronosyl and UDP-glucosyl transferase	IPR002213: UDP-glucuronosyl/UDP-glucosyltransferase	GO:0008152 BP: metabolic process;GO:0016758 MF: transferase activity, transferring hexosyl groups	G	PF00201	IPR002213	GO:0008152; GO:0016758
	TraesCS2D01G05510	1	*-*	tr|A0A1D6A1S0|A0A1D6A1S0_WHEAT	Glycosyltransferase	PF00201: UDP-glucoronosyl and UDP-glucosyl transferase	IPR002213: UDP-glucuronosyl/UDP-glucosyltransferase	GO:0008152 BP: metabolic process;GO:0016758 MF: transferase activity, transferring hexosyl groups	G	PF00201	IPR002213	GO:0008152; GO:0016758
	TraesCS2D01G05520	1	***	tr|A0A1D5UXW8|A0A1D5UXW8_WHEAT	Glycosyltransferase				G
	TraesCS2D01G05530	1	***	tr|A0A1D5UXW7|A0A1D5UXW7_WHEAT	Sulfotransferase	PF00685: Sulfotransferase domain	IPR000863: Sulfotransferase domain; IPR027417: P-loop containing nucleoside triphosphate hydrolase	GO:0008146 MF: sulfotransferase activity	G	PF00685	IPR000863; IPR027417	GO:0008146
	TraesCS2D01G05540	1	***	tr|A0A1D5UXW6|A0A1D5UXW6_WHEAT	Sulfotransferase	PF00685: Sulfotransferase domain	IPR000863: Sulfotransferase domain; IPR027417: P-loop containing nucleoside triphosphate hydrolase	GO:0008146 MF: sulfotransferase activity	G	PF00685	IPR000863; IPR027417	GO:0008146
	TraesCS2D01G05550	1	***	tr|A0A1D5UXW5|A0A1D5UXW5_WHEAT	Sulfotransferase	PF00685: Sulfotransferase domain	IPR000863: Sulfotransferase domain; IPR027417: P-loop containing nucleoside triphosphate hydrolase	GO:0008146 MF: sulfotransferase activity	G	PF00685	IPR000863; IPR027417	GO:0008146
	TraesCS2D01G05560	1	***	tr|A0A0D3RBU8|A0A0D3RBU8_WHEAT	ABC subfamily C transporter	PF00664: ABC transporter transmembrane region; PF00005: ABC transporter	IPR003439: ABC transporter-like; IPR003593: AAA+ ATPase domain; IPR011527: ABC transporter type 1, transmembrane domain; IPR017871: ABC transporter, conserved site; IPR027417: P-loop containing nucleoside triphosphate hydrolase	GO:0005524 MF: ATP binding;GO:0006810 BP: transport;GO:0016021 CC: integral component of membrane;GO:0016887 MF: ATPase activity;GO:0042626 MF: ATPase activity, coupled to transmembrane movement of substances;GO:0055085 BP: transmembrane transport	G	PF00664; PF00005	IPR003439; IPR003593; IPR011527; IPR017871; IPR027417	GO:0005524; GO:0006810; GO:0016021; GO:0016887; GO:0042626; GO:0055085
	TraesCS2D01G05570	1	***	tr|K7UJ49|K7UJ49_MAIZE	GRAS transcription factor	PF03514: GRAS domain family	IPR005202: Transcription factor GRAS		G	PF03514	IPR005202
	TraesCS2D01G05580	1	***	tr|A0A0D3RBU8|A0A0D3RBU8_WHEAT	ABC subfamily C transporter	PF00664: ABC transporter transmembrane region; PF00005: ABC transporter	IPR003439: ABC transporter-like; IPR003593: AAA+ ATPase domain; IPR011527: ABC transporter type 1, transmembrane domain; IPR017871: ABC transporter, conserved site; IPR027417: P-loop containing nucleoside triphosphate hydrolase	GO:0005524 MF: ATP binding;GO:0006810 BP: transport;GO:0016021 CC: integral component of membrane;GO:0016887 MF: ATPase activity;GO:0042626 MF: ATPase activity, coupled to transmembrane movement of substances;GO:0055085 BP: transmembrane transport	G	PF00664; PF00005	IPR003439; IPR003593; IPR011527; IPR017871; IPR027417	GO:0005524; GO:0006810; GO:0016021; GO:0016887; GO:0042626; GO:0055085
	TraesCS2D01G05590	1	***	tr|B6SW37|B6SW37_MAIZE	Protein kinase	PF00139: Legume lectin domain; PF07714: Protein tyrosine kinase	IPR000719: Protein kinase domain; IPR001220: Legume lectin domain; IPR001245: Serine-threonine/tyrosine-protein kinase, catalytic domain; IPR008271: Serine/threonine-protein kinase, active site; IPR011009: Protein kinase-like domain; IPR013320: Concanavalin A-like lectin/glucanase domain; IPR017441: Protein kinase, ATP binding site; IPR019825: Legume lectin, beta chain, Mn/Ca-binding site	GO:0004672 MF: protein kinase activity;GO:0005524 MF: ATP binding;GO:0006468 BP: protein phosphorylation;GO:0030246 MF: carbohydrate binding	G	PF00139; PF07714	IPR000719; IPR001220; IPR001245; IPR008271; IPR011009; IPR013320; IPR017441; IPR019825	GO:0004672; GO:0005524; GO:0006468; GO:0030246
	TraesCS2D01G05600	1	***	tr|F2DNP6|F2DNP6_HORVV	Ubiquitin thioesterase	PF10275: Peptidase C65 Otubain	IPR019400: Peptidase C65, otubain		G	PF10275	IPR019400
	TraesCS2D01G05610	1	***	tr|A0A1D5UVC3|A0A1D5UVC3_WHEAT	S-acyltransferase	PF01529: DHHC palmitoyltransferase	IPR001594: Palmitoyltransferase, DHHC domain		G	PF01529	IPR001594
	TraesCS2D01G05620	1	***	tr|F2DNP6|F2DNP6_HORVV	Ubiquitin thioesterase	PF10275: Peptidase C65 Otubain	IPR019400: Peptidase C65, otubain		G	PF10275	IPR019400
	TraesCS2D01G05630	1	***	tr|G7IF78|G7IF78_MEDTR	Multidrug resistance protein ABC transporter family protein	PF00664: ABC transporter transmembrane region; PF00005: ABC transporter	IPR003439: ABC transporter-like; IPR003593: AAA+ ATPase domain; IPR011527: ABC transporter type 1, transmembrane domain; IPR017871: ABC transporter, conserved site; IPR027417: P-loop containing nucleoside triphosphate hydrolase	GO:0005524 MF: ATP binding;GO:0006810 BP: transport;GO:0016021 CC: integral component of membrane;GO:0016887 MF: ATPase activity;GO:0042626 MF: ATPase activity, coupled to transmembrane movement of substances;GO:0055085 BP: transmembrane transport	G	PF00664; PF00005	IPR003439; IPR003593; IPR011527; IPR017871; IPR027417	GO:0005524; GO:0006810; GO:0016021; GO:0016887; GO:0042626; GO:0055085
	TraesCS2D01G05640	1	*-*	AT5G45480.1	transmembrane protein, putative (DUF594)	PF13968: Domain of unknown function (DUF4220); PF04578: Protein of unknown function, DUF594	IPR007658: Protein of unknown function DUF594; IPR025315: Domain of unknown function DUF4220		G	PF13968; PF04578	IPR007658; IPR025315
	TraesCS2D01G05650	1	*-*	AT3G16510.1	Calcium-dependent lipid-binding (CaLB domain) family protein	PF00168: C2 domain	IPR000008: C2 domain	GO:0005515 MF: protein binding	G	PF00168	IPR000008	GO:0005515
	TraesCS2D01G05660	1	*-*	AT2G33170.2	Leucine-rich repeat receptor-like protein kinase family protein	PF08263: Leucine rich repeat N-terminal domain; PF00560: Leucine Rich Repeat; PF13855: Leucine rich repeat; PF13516: Leucine Rich repeat	IPR001611: Leucine-rich repeat; IPR003591: Leucine-rich repeat, typical subtype; IPR013210: Leucine-rich repeat-containing N-terminal, plant-type; IPR032675: Leucine-rich repeat domain, L domain-like	GO:0005515 MF: protein binding	G	PF08263; PF00560; PF13855; PF13516	IPR001611; IPR003591; IPR013210; IPR032675	GO:0005515
	TraesCS2D01G05670	1	***	tr|A0A1D5UC76|A0A1D5UC76_WHEAT	Clathrin light chain		IPR018247: EF-Hand 1, calcium-binding site		G		IPR018247
	TraesCS2D01G05680	1	--*	AT3G44400.5	Disease resistance protein (TIR-NBS-LRR class) family		IPR032675: Leucine-rich repeat domain, L domain-like		G		IPR032675
	TraesCS2D01G05690	1	*-*	AT4G19090.1	transmembrane protein, putative (DUF594)	PF13968: Domain of unknown function (DUF4220); PF04578: Protein of unknown function, DUF594	IPR007658: Protein of unknown function DUF594; IPR025315: Domain of unknown function DUF4220		G	PF13968; PF04578	IPR007658; IPR025315
	TraesCS2D01G05700	1	***	tr|Q71HN4|Q71HN4_FICPW	Acidic chitinase	PF00704: Glycosyl hydrolases family 18	IPR001223: Glycoside hydrolase family 18, catalytic domain; IPR017853: Glycoside hydrolase superfamily	GO:0005975 BP: carbohydrate metabolic process	G	PF00704	IPR001223; IPR017853	GO:0005975
	TraesCS2D01G05710	1	***	tr|A0A0K9NZK5|A0A0K9NZK5_ZOSMR	MBOAT (Membrane bound O-acyl transferase) family protein	PF13813: Membrane bound O-acyl transferase family	IPR032805: Wax synthase domain		G	PF13813	IPR032805
	TraesCS2D01G05720	1	*-*	tr|B5KVP9|B5KVP9_MAIZE	Cysteine protease	PF08246: Cathepsin propeptide inhibitor domain (I29); PF00112: Papain family cysteine protease	IPR000668: Peptidase C1A, papain C-terminal; IPR013201: Cathepsin propeptide inhibitor domain (I29)	GO:0006508 BP: proteolysis;GO:0008234 MF: cysteine-type peptidase activity	G	PF08246; PF00112	IPR000668; IPR013201	GO:0006508; GO:0008234
	TraesCS2D01G05730	1	***	AT4G08850.2	Leucine-rich repeat receptor-like protein kinase family protein	PF08263: Leucine rich repeat N-terminal domain; PF00560: Leucine Rich Repeat; PF13855: Leucine rich repeat	IPR001611: Leucine-rich repeat; IPR003591: Leucine-rich repeat, typical subtype; IPR013210: Leucine-rich repeat-containing N-terminal, plant-type; IPR032675: Leucine-rich repeat domain, L domain-like	GO:0005515 MF: protein binding	G	PF08263; PF00560; PF13855	IPR001611; IPR003591; IPR013210; IPR032675	GO:0005515
	TraesCS2D01G05740	1	***	tr|B6T4H2|B6T4H2_MAIZE	F-box domain containing protein		IPR001810: F-box domain	GO:0005515 MF: protein binding	TE?		IPR001810	GO:0005515
	TraesCS2D01G05750	1	***	tr|M8CY21|M8CY21_AEGTA	Xaa-Pro dipeptidase	PF05195: Aminopeptidase P, N-terminal domain; PF00557: Metallopeptidase family M24	IPR000994: Peptidase M24; IPR007865: Aminopeptidase P, N-terminal; IPR028980: Creatinase/Aminopeptidase P, N-terminal; IPR029149: Creatinase/Aminopeptidase P/Spt16, N-terminal	GO:0004177 MF: aminopeptidase activity;GO:0030145 MF: manganese ion binding	G	PF05195; PF00557	IPR000994; IPR007865; IPR028980; IPR029149	GO:0004177; GO:0030145
	TraesCS2D01G05760	1	*-*	AT5G17680.1	disease resistance protein (TIR-NBS-LRR class)	PF00931: NB-ARC domain; PF01419: Jacalin-like lectin domain	IPR001229: Jacalin-like lectin domain; IPR002182: NB-ARC; IPR011991: Winged helix-turn-helix DNA-binding domain; IPR027417: P-loop containing nucleoside triphosphate hydrolase; IPR032675: Leucine-rich repeat domain, L domain-like	GO:0043531 MF: ADP binding	G	PF00931; PF01419	IPR001229; IPR002182; IPR011991; IPR027417; IPR032675	GO:0043531
	TraesCS2D01G05770	1	*-*	AT1G65790.1	receptor kinase 1	PF00069: Protein kinase domain; PF00635: MSP (Major sperm protein) domain	IPR000535: Major sperm protein (MSP) domain; IPR000719: Protein kinase domain; IPR008271: Serine/threonine-protein kinase, active site; IPR008962: PapD-like; IPR011009: Protein kinase-like domain; IPR013783: Immunoglobulin-like fold; IPR017441: Protein kinase, ATP binding site	GO:0004672 MF: protein kinase activity;GO:0005524 MF: ATP binding;GO:0006468 BP: protein phosphorylation	G	PF00069; PF00635	IPR000535; IPR000719; IPR008271; IPR008962; IPR011009; IPR013783; IPR017441	GO:0004672; GO:0005524; GO:0006468
	TraesCS2D01G05780	1	--*	AT4G02640.4	bZIP transcription factor family protein				G
	TraesCS2D01G05790	1	***	tr|A0A1D1Z8J9|A0A1D1Z8J9_9ARAE	Chaperone protein DnaJ		IPR001305: Heat shock protein DnaJ, cysteine-rich domain	GO:0031072 MF: heat shock protein binding;GO:0051082 MF: unfolded protein binding	G		IPR001305	GO:0031072; GO:0051082
	TraesCS2D01G05800	1	***	tr|O81334|O81334_MESCR	Cystathionine gamma-synthase	PF01053: Cys/Met metabolism PLP-dependent enzyme	IPR000277: Cys/Met metabolism, pyridoxal phosphate-dependent enzyme; IPR015421: Pyridoxal phosphate-dependent transferase, major region, subdomain 1; IPR015422: Pyridoxal phosphate-dependent transferase, subdomain 2; IPR015424: Pyridoxal phosphate-dependent transferase	GO:0003824 MF: catalytic activity;GO:0030170 MF: pyridoxal phosphate binding	G	PF01053	IPR000277; IPR015421; IPR015422; IPR015424	GO:0003824; GO:0030170
	TraesCS2D01G05810	1	***	tr|O04981|O04981_MAIZE	Cystathionine gamma-synthase	PF01053: Cys/Met metabolism PLP-dependent enzyme	IPR000277: Cys/Met metabolism, pyridoxal phosphate-dependent enzyme; IPR015421: Pyridoxal phosphate-dependent transferase, major region, subdomain 1; IPR015422: Pyridoxal phosphate-dependent transferase, subdomain 2; IPR015424: Pyridoxal phosphate-dependent transferase	GO:0003824 MF: catalytic activity;GO:0030170 MF: pyridoxal phosphate binding	G	PF01053	IPR000277; IPR015421; IPR015422; IPR015424	GO:0003824; GO:0030170
	TraesCS2D01G05820	1	***	tr|O04981|O04981_MAIZE	Cystathionine gamma-synthase	PF01053: Cys/Met metabolism PLP-dependent enzyme	IPR000277: Cys/Met metabolism, pyridoxal phosphate-dependent enzyme; IPR015421: Pyridoxal phosphate-dependent transferase, major region, subdomain 1; IPR015422: Pyridoxal phosphate-dependent transferase, subdomain 2; IPR015424: Pyridoxal phosphate-dependent transferase	GO:0003824 MF: catalytic activity;GO:0030170 MF: pyridoxal phosphate binding	G	PF01053	IPR000277; IPR015421; IPR015422; IPR015424	GO:0003824; GO:0030170
	TraesCS2D01G05830	1	***	tr|O04981|O04981_MAIZE	Cystathionine gamma-synthase	PF01053: Cys/Met metabolism PLP-dependent enzyme	IPR000277: Cys/Met metabolism, pyridoxal phosphate-dependent enzyme; IPR015421: Pyridoxal phosphate-dependent transferase, major region, subdomain 1; IPR015422: Pyridoxal phosphate-dependent transferase, subdomain 2; IPR015424: Pyridoxal phosphate-dependent transferase	GO:0003824 MF: catalytic activity;GO:0030170 MF: pyridoxal phosphate binding	G	PF01053	IPR000277; IPR015421; IPR015422; IPR015424	GO:0003824; GO:0030170
	TraesCS2D01G05840	1	***	tr|Q2EFH5|Q2EFH5_9POAL	Short-chain dehydrogenase/reductase	PF13561: Enoyl-(Acyl carrier protein) reductase	IPR002347: Short-chain dehydrogenase/reductase SDR; IPR016040: NAD(P)-binding domain		G	PF13561	IPR002347; IPR016040
	TraesCS2D01G05850	1	***	tr|Q2R0R5|Q2R0R5_ORYSJ	Cytochrome P450 family protein	PF00067: Cytochrome P450	IPR001128: Cytochrome P450; IPR002401: Cytochrome P450, E-class, group I; IPR017972: Cytochrome P450, conserved site	GO:0005506 MF: iron ion binding;GO:0016705 MF: oxidoreductase activity, acting on paired donors, with incorporation or reduction of molecular oxygen;GO:0020037 MF: heme binding;GO:0055114 BP: oxidation-reduction process	G	PF00067	IPR001128; IPR002401; IPR017972	GO:0005506; GO:0016705; GO:0020037; GO:0055114
	TraesCS2D01G05860	1	***	tr|Q33AM7|Q33AM7_ORYSJ	Cytochrome P450 family protein, expressed	PF00067: Cytochrome P450	IPR001128: Cytochrome P450; IPR002401: Cytochrome P450, E-class, group I; IPR017972: Cytochrome P450, conserved site	GO:0005506 MF: iron ion binding;GO:0016705 MF: oxidoreductase activity, acting on paired donors, with incorporation or reduction of molecular oxygen;GO:0020037 MF: heme binding;GO:0055114 BP: oxidation-reduction process	G	PF00067	IPR001128; IPR002401; IPR017972	GO:0005506; GO:0016705; GO:0020037; GO:0055114
	TraesCS2D01G05870	1	***	tr|A0A199VJV0|A0A199VJV0_ANACO	Cation-chloride cotransporter 1	PF00324: Amino acid permease; PF03522: Solute carrier family 12	IPR004841: Amino acid permease/ SLC12A domain; IPR004842: SLC12A transporter family; IPR018491: SLC12A transporter, C-terminal	GO:0005215 MF: transporter activity;GO:0006810 BP: transport;GO:0006811 BP: ion transport;GO:0015377 MF: cation:chloride symporter activity;GO:0016020 CC: membrane;GO:0016021 CC: integral component of membrane;GO:0055085 BP: transmembrane transport	G	PF00324; PF03522	IPR004841; IPR004842; IPR018491	GO:0005215; GO:0006810; GO:0006811; GO:0015377; GO:0016020; GO:0016021; GO:0055085
	TraesCS2D01G05880	1	*-*	tr|Q6ZCS3|Q6ZCS3_ORYSJ	F-box protein family-like	PF03478: Protein of unknown function (DUF295)	IPR001810: F-box domain; IPR005174: Domain unknown function DUF295	GO:0005515 MF: protein binding	TE?	PF03478	IPR001810; IPR005174	GO:0005515
	TraesCS2D01G05890	1	***	tr|A0A061FMQ1|A0A061FMQ1_THECC	Cytochrome P450	PF00067: Cytochrome P450	IPR001128: Cytochrome P450; IPR002401: Cytochrome P450, E-class, group I; IPR017972: Cytochrome P450, conserved site	GO:0005506 MF: iron ion binding;GO:0016705 MF: oxidoreductase activity, acting on paired donors, with incorporation or reduction of molecular oxygen;GO:0020037 MF: heme binding;GO:0055114 BP: oxidation-reduction process	G	PF00067	IPR001128; IPR002401; IPR017972	GO:0005506; GO:0016705; GO:0020037; GO:0055114
	TraesCS2D01G05900	1	***	tr|B4FZ90|B4FZ90_MAIZE	F-box domain containing protein		IPR001810: F-box domain	GO:0005515 MF: protein binding	TE?		IPR001810	GO:0005515
	TraesCS2D01G05910	1	--*	AT5G06120.9	ARM repeat superfamily protein				G
	TraesCS2D01G05920	1	*-*	tr|A0A1E5WLY3|A0A1E5WLY3_9POAL	Ribosome production factor 2-like protein				G
	TraesCS2D01G05930	1	*-*	tr|A0A0B0MLI3|A0A0B0MLI3_GOSAR	Endoribonuclease Dicer-like protein				G
	TraesCS2D01G05940	1	--*	sp|O13788|SSR1_SCHPO	SWI/SNF and RSC complexes subunit ssr1				G
	TraesCS2D01G05950	1	***	tr|M7Z5U1|M7Z5U1_TRIUA	BTB/POZ and MATH domain-containing protein 2	PF00917: MATH domain; PF00651: BTB/POZ domain	IPR000210: BTB/POZ domain; IPR002083: MATH/TRAF domain; IPR008974: TRAF-like; IPR011333: SKP1/BTB/POZ domain	GO:0005515 MF: protein binding	G	PF00917; PF00651	IPR000210; IPR002083; IPR008974; IPR011333	GO:0005515
	TraesCS2D01G05960	1	***	tr|B9GL08|B9GL08_POPTR	2-oxoglutarate-dependent dioxygenase-related family protein	PF03171: 2OG-Fe(II) oxygenase superfamily	IPR005123: Oxoglutarate/iron-dependent dioxygenase; IPR027443: Isopenicillin N synthase-like	GO:0016491 MF: oxidoreductase activity;GO:0055114 BP: oxidation-reduction process	G	PF03171	IPR005123; IPR027443	GO:0016491; GO:0055114
	TraesCS2D01G05970	1	*-*	tr|R7W5I1|R7W5I1_AEGTA	BTB/POZ domain-containing protein	PF00651: BTB/POZ domain	IPR000210: BTB/POZ domain; IPR011333: SKP1/BTB/POZ domain	GO:0005515 MF: protein binding	G	PF00651	IPR000210; IPR011333	GO:0005515
	TraesCS2D01G05980	1	*-*	tr|A0A061H038|A0A061H038_THECC	RNA-binding family protein	PF00076: RNA recognition motif. (a.k.a. RRM, RBD, or RNP domain)	IPR000504: RNA recognition motif domain; IPR025715: Chromatin target of PRMT1 protein, C-terminal	GO:0003676 MF: nucleic acid binding	G	PF00076	IPR000504; IPR025715	GO:0003676
	TraesCS2D01G05990	1	***	tr|M8CXE1|M8CXE1_AEGTA	3'-N-debenzoyl-2'-deoxytaxol N-benzoyltransferase	PF02458: Transferase family	IPR003480: Transferase	GO:0016747 MF: transferase activity, transferring acyl groups other than amino-acyl groups	G	PF02458	IPR003480	GO:0016747
	TraesCS2D01G06000	1	***	tr|B6U2C0|B6U2C0_MAIZE	SNARE-interacting protein KEULE	PF00995: Sec1 family	IPR001619: Sec1-like protein	GO:0006904 BP: vesicle docking involved in exocytosis;GO:0016192 BP: vesicle-mediated transport	G	PF00995	IPR001619	GO:0006904; GO:0016192
	TraesCS2D01G06010	1	***	tr|A0A1D1XMC9|A0A1D1XMC9_9ARAE	Cleavage and polyadenylation specificity factor subunit 1	PF10433: Mono-functional DNA-alkylating methyl methanesulfonate N-term; PF03178: CPSF A subunit region	IPR004871: Cleavage/polyadenylation specificity factor, A subunit, C-terminal; IPR015943: WD40/YVTN repeat-like-containing domain	GO:0003676 MF: nucleic acid binding;GO:0005515 MF: protein binding;GO:0005634 CC: nucleus	G	PF10433; PF03178	IPR004871; IPR015943	GO:0003676; GO:0005515; GO:0005634
	TraesCS2D01G06020	1	***	tr|G7L8W3|G7L8W3_MEDTR	6-phosphogluconate dehydrogenase-like protein	PF03446: NAD binding domain of 6-phosphogluconate dehydrogenase; PF14833: NAD-binding of NADP-dependent 3-hydroxyisobutyrate dehydrogenase	IPR006115: 6-phosphogluconate dehydrogenase, NADP-binding; IPR008927: 6-phosphogluconate dehydrogenase C-terminal domain-like; IPR013328: 6-phosphogluconate dehydrogenase, domain 2; IPR015815: 3-hydroxyisobutyrate dehydrogenase-related; IPR016040: NAD(P)-binding domain; IPR029154: 3-hydroxyisobutyrate dehydrogenase, NAD-binding domain	GO:0004616 MF: phosphogluconate dehydrogenase (decarboxylating) activity;GO:0016491 MF: oxidoreductase activity;GO:0051287 MF: NAD binding;GO:0055114 BP: oxidation-reduction process	G	PF03446; PF14833	IPR006115; IPR008927; IPR013328; IPR015815; IPR016040; IPR029154	GO:0004616; GO:0016491; GO:0051287; GO:0055114
	TraesCS2D01G06030	1	***	tr|A0A1D6E1R1|A0A1D6E1R1_MAIZE	Glycosyltransferase	PF03407: Nucleotide-diphospho-sugar transferase	IPR005069: Nucleotide-diphospho-sugar transferase		G	PF03407	IPR005069
	TraesCS2D01G06040	1	*-*	tr|W9RCB4|W9RCB4_9ROSA	F-box protein	PF00646: F-box domain	IPR001810: F-box domain	GO:0005515 MF: protein binding	TE?	PF00646	IPR001810	GO:0005515
	TraesCS2D01G06050	1	***	tr|A0A1D6RHP3|A0A1D6RHP3_WHEAT	Dirigent protein	PF03018: Dirigent-like protein; PF01419: Jacalin-like lectin domain	IPR001229: Jacalin-like lectin domain; IPR004265: Plant disease resistance response protein		G	PF03018; PF01419	IPR001229; IPR004265
	TraesCS2D01G06060	1	***	tr|B9S411|B9S411_RICCO	WD-repeat protein, putative	PF00400: WD domain, G-beta repeat	IPR001680: WD40 repeat; IPR015943: WD40/YVTN repeat-like-containing domain; IPR017986: WD40-repeat-containing domain; IPR019775: WD40 repeat, conserved site	GO:0005515 MF: protein binding	G	PF00400	IPR001680; IPR015943; IPR017986; IPR019775	GO:0005515
	TraesCS2D01G06070	1	*-*	tr|W9RCB4|W9RCB4_9ROSA	F-box protein	PF00646: F-box domain	IPR001810: F-box domain	GO:0005515 MF: protein binding	TE?	PF00646	IPR001810	GO:0005515
	TraesCS2D01G06080	1	***	tr|A0A1J3CP06|A0A1J3CP06_NOCCA	Endo-1,4-beta-xylanase	PF00331: Glycosyl hydrolase family 10	IPR001000: Glycoside hydrolase family 10 domain; IPR008979: Galactose-binding domain-like; IPR017853: Glycoside hydrolase superfamily	GO:0004553 MF: hydrolase activity, hydrolyzing O-glycosyl compounds;GO:0005975 BP: carbohydrate metabolic process	G	PF00331	IPR001000; IPR008979; IPR017853	GO:0004553; GO:0005975
	TraesCS2D01G06090	1	*-*	AT1G65790.1	receptor kinase 1	PF00069: Protein kinase domain	IPR000719: Protein kinase domain; IPR008271: Serine/threonine-protein kinase, active site; IPR011009: Protein kinase-like domain; IPR017441: Protein kinase, ATP binding site	GO:0004672 MF: protein kinase activity;GO:0005524 MF: ATP binding;GO:0006468 BP: protein phosphorylation	G	PF00069	IPR000719; IPR008271; IPR011009; IPR017441	GO:0004672; GO:0005524; GO:0006468
	TraesCS2D01G06100	1	***	tr|Q33B16|Q33B16_ORYSJ	Proline-rich protein, putative, expressed	PF01190: Pollen proteins Ole e I like			G	PF01190
	TraesCS2D01G06110	1	***	tr|Q33B16|Q33B16_ORYSJ	Proline-rich protein, putative, expressed	PF01190: Pollen proteins Ole e I like			G	PF01190
	TraesCS2D01G06120	1	***	tr|Q33B16|Q33B16_ORYSJ	Proline-rich protein, putative, expressed	PF01190: Pollen proteins Ole e I like			G	PF01190
	TraesCS2D01G06130	1	***	tr|Q33B16|Q33B16_ORYSJ	Proline-rich protein, putative, expressed	PF01190: Pollen proteins Ole e I like			G	PF01190
	TraesCS2D01G06140	1	***	tr|Q33B16|Q33B16_ORYSJ	Proline-rich protein, putative, expressed	PF01190: Pollen proteins Ole e I like			G	PF01190
	TraesCS2D01G06150	1	***	tr|A0A061EFK4|A0A061EFK4_THECC	NAC domain protein,	PF02365: No apical meristem (NAM) protein	IPR003441: NAC domain	GO:0003677 MF: DNA binding;GO:0006355 BP: regulation of transcription, DNA-templated	G	PF02365	IPR003441	GO:0003677; GO:0006355
	TraesCS2D01G06160	1	***	tr|A0A061EFK4|A0A061EFK4_THECC	NAC domain protein,	PF02365: No apical meristem (NAM) protein	IPR003441: NAC domain	GO:0003677 MF: DNA binding;GO:0006355 BP: regulation of transcription, DNA-templated	G	PF02365	IPR003441	GO:0003677; GO:0006355
	TraesCS2D01G06170	1	***	tr|N1QTH1|N1QTH1_AEGTA	Pentatricopeptide repeat-containing protein	PF01535: PPR repeat; PF12854: PPR repeat; PF13041: PPR repeat family	IPR002885: Pentatricopeptide repeat; IPR011990: Tetratricopeptide-like helical domain	GO:0005515 MF: protein binding	G	PF01535; PF12854; PF13041	IPR002885; IPR011990	GO:0005515
	TraesCS2D01G06180	1	*-*	tr|A0A072TGW6|A0A072TGW6_MEDTR	p-loop nucleoside triphosphate hydrolase superfamily protein				G
	TraesCS2D01G06190	1	*-*	tr|A0A0K1SB99|A0A0K1SB99_REHGL	Telomere repeat-binding factor like-protein	PF00249: Myb-like DNA-binding domain	IPR001005: SANT/Myb domain; IPR009057: Homeobox domain-like; IPR017930: Myb domain	GO:0003677 MF: DNA binding	G	PF00249	IPR001005; IPR009057; IPR017930	GO:0003677
	TraesCS2D01G06200	1	*-*	tr|A0A0K1SB99|A0A0K1SB99_REHGL	Telomere repeat-binding factor like-protein		IPR001005: SANT/Myb domain; IPR009057: Homeobox domain-like; IPR017877: Myb-like domain	GO:0003677 MF: DNA binding	G		IPR001005; IPR009057; IPR017877	GO:0003677
	TraesCS2D01G06210	1	*-*	tr|A0A0K9P5Z4|A0A0K9P5Z4_ZOSMR	Kinase family protein	PF00069: Protein kinase domain	IPR000719: Protein kinase domain; IPR008271: Serine/threonine-protein kinase, active site; IPR011009: Protein kinase-like domain	GO:0004672 MF: protein kinase activity;GO:0005524 MF: ATP binding;GO:0006468 BP: protein phosphorylation	G	PF00069	IPR000719; IPR008271; IPR011009	GO:0004672; GO:0005524; GO:0006468
	TraesCS2D01G06220	1	***	tr|A0A0B0MGQ5|A0A0B0MGQ5_GOSAR	Glutamyl-tRNA (Gln) amidotransferase subunit A	PF01425: Amidase	IPR023631: Amidase signature domain		G	PF01425	IPR023631
	TraesCS2D01G06230	1	*-*	tr|Q53MP1|Q53MP1_ORYSJ	Retrotransposon protein, putative, unclassified	PF13456: Reverse transcriptase-like	IPR012337: Ribonuclease H-like domain	GO:0003676 MF: nucleic acid binding	TE	PF13456	IPR012337	GO:0003676
	TraesCS2D01G06240	1	--*	sp|Q04872|UDG_ECO11	UDP-glucose 6-dehydrogenase				G
	TraesCS2D01G06250	1	***	tr|A0A1J3K958|A0A1J3K958_NOCCA	UPF0307 protein	PF04751: Protein of unknown function (DUF615)	IPR006839: Ribosome-associated, YjgA; IPR023153: PSPTO4464-like domain		G	PF04751	IPR006839; IPR023153
	TraesCS2D01G06260	1	***	tr|A0A0B0NPC2|A0A0B0NPC2_GOSAR	E3 ubiquitin-protein ligase	PF02225: PA domain; PF13639: Ring finger domain	IPR001841: Zinc finger, RING-type; IPR003137: PA domain; IPR013083: Zinc finger, RING/FYVE/PHD-type	GO:0005515 MF: protein binding;GO:0008270 MF: zinc ion binding	G	PF02225; PF13639	IPR001841; IPR003137; IPR013083	GO:0005515; GO:0008270
	TraesCS2D01G06270	1	***	tr|M8A9R3|M8A9R3_TRIUA	3'-N-debenzoyl-2'-deoxytaxol N-benzoyltransferase	PF02458: Transferase family	IPR003480: Transferase	GO:0016747 MF: transferase activity, transferring acyl groups other than amino-acyl groups	G	PF02458	IPR003480	GO:0016747
	TraesCS2D01G06280	1	***	tr|Q338Z0|Q338Z0_ORYSJ	Cytochrome P450 family protein, expressed	PF00067: Cytochrome P450	IPR001128: Cytochrome P450; IPR002397: Cytochrome P450, B-class; IPR017972: Cytochrome P450, conserved site	GO:0005506 MF: iron ion binding;GO:0016705 MF: oxidoreductase activity, acting on paired donors, with incorporation or reduction of molecular oxygen;GO:0020037 MF: heme binding;GO:0055114 BP: oxidation-reduction process	G	PF00067	IPR001128; IPR002397; IPR017972	GO:0005506; GO:0016705; GO:0020037; GO:0055114
	TraesCS2D01G06290	1	*-*	tr|A0A199VJK2|A0A199VJK2_ANACO	PHD finger protein		IPR011011: Zinc finger, FYVE/PHD-type; IPR013083: Zinc finger, RING/FYVE/PHD-type		G		IPR011011; IPR013083
	TraesCS2D01G06300	1	***	tr|Q8LMQ0|Q8LMQ0_ORYSJ	Heavy metal-associated domain containing protein, expressed	PF00403: Heavy-metal-associated domain	IPR006121: Heavy metal-associated domain, HMA	GO:0030001 BP: metal ion transport;GO:0046872 MF: metal ion binding	G	PF00403	IPR006121	GO:0030001; GO:0046872
	TraesCS2D01G06310	1	***	tr|R7W0N1|R7W0N1_AEGTA	Prostaglandin E synthase 2	PF13417: Glutathione S-transferase, N-terminal domain	IPR002109: Glutaredoxin; IPR004045: Glutathione S-transferase, N-terminal; IPR010987: Glutathione S-transferase, C-terminal-like; IPR011767: Glutaredoxin active site; IPR012336: Thioredoxin-like fold	GO:0005515 MF: protein binding;GO:0009055 MF: electron carrier activity;GO:0015035 MF: protein disulfide oxidoreductase activity;GO:0045454 BP: cell redox homeostasis	G	PF13417	IPR002109; IPR004045; IPR010987; IPR011767; IPR012336	GO:0005515; GO:0009055; GO:0015035; GO:0045454
	TraesCS2D01G06320	1	***	tr|M8C4B0|M8C4B0_AEGTA	mRNA-capping enzyme	PF00782: Dual specificity phosphatase, catalytic domain; PF01331: mRNA capping enzyme, catalytic domain; PF03919: mRNA capping enzyme, C-terminal domain	IPR000340: Dual specificity phosphatase, catalytic domain; IPR000387: Tyrosine specific protein phosphatases domain; IPR001339: mRNA capping enzyme, catalytic domain; IPR012340: Nucleic acid-binding, OB-fold; IPR013846: mRNA capping enzyme, C-terminal; IPR016130: Protein-tyrosine phosphatase, active site; IPR017074: mRNA capping enzyme, bifunctional; IPR020422: Dual specificity protein phosphatas…	GO:0004484 MF: mRNA guanylyltransferase activity;GO:0004651 MF: polynucleotide 5'-phosphatase activity;GO:0004725 MF: protein tyrosine phosphatase activity;GO:0005634 CC: nucleus;GO:0006370 BP: 7-methylguanosine mRNA capping;GO:0006397 BP: mRNA processing;GO:0006470 BP: protein dephosphorylation;GO:0008138 MF: protein tyrosine/serine/threonine phosphatase activity;GO:0016311 BP: dephosphorylation…	G	PF00782; PF01331; PF03919	IPR000340; IPR000387; IPR001339; IPR012340; IPR013846; IPR016130; IPR017074; IPR020422; IPR029021	GO:0004484; GO:0004651; GO:0004725; GO:0005634; GO:0006370; GO:0006397; GO:0006470; GO:0008138; GO:0016311; GO:0016791
	TraesCS2D01G06330	1	***	tr|A0A199UNM4|A0A199UNM4_ANACO	E3 ubiquitin-protein ligase	PF13639: Ring finger domain	IPR001841: Zinc finger, RING-type; IPR013083: Zinc finger, RING/FYVE/PHD-type	GO:0005515 MF: protein binding;GO:0008270 MF: zinc ion binding	G	PF13639	IPR001841; IPR013083	GO:0005515; GO:0008270
	TraesCS2D01G06340	1	***	AT1G78550.1	2-oxoglutarate (2OG) and Fe(II)-dependent oxygenase superfamily protein	PF14226: non-haem dioxygenase in morphine synthesis N-terminal; PF03171: 2OG-Fe(II) oxygenase superfamily	IPR005123: Oxoglutarate/iron-dependent dioxygenase; IPR026992: Non-haem dioxygenase N-terminal domain; IPR027443: Isopenicillin N synthase-like	GO:0016491 MF: oxidoreductase activity;GO:0055114 BP: oxidation-reduction process	G	PF14226; PF03171	IPR005123; IPR026992; IPR027443	GO:0016491; GO:0055114
	TraesCS2D01G06350	1	***	AT1G78550.1	2-oxoglutarate (2OG) and Fe(II)-dependent oxygenase superfamily protein	PF14226: non-haem dioxygenase in morphine synthesis N-terminal; PF03171: 2OG-Fe(II) oxygenase superfamily	IPR005123: Oxoglutarate/iron-dependent dioxygenase; IPR026992: Non-haem dioxygenase N-terminal domain; IPR027443: Isopenicillin N synthase-like	GO:0016491 MF: oxidoreductase activity;GO:0055114 BP: oxidation-reduction process	G	PF14226; PF03171	IPR005123; IPR026992; IPR027443	GO:0016491; GO:0055114
	TraesCS2D01G06360	1	***	AT1G78550.1	2-oxoglutarate (2OG) and Fe(II)-dependent oxygenase superfamily protein	PF14226: non-haem dioxygenase in morphine synthesis N-terminal; PF03171: 2OG-Fe(II) oxygenase superfamily	IPR005123: Oxoglutarate/iron-dependent dioxygenase; IPR026992: Non-haem dioxygenase N-terminal domain; IPR027443: Isopenicillin N synthase-like	GO:0016491 MF: oxidoreductase activity;GO:0055114 BP: oxidation-reduction process	G	PF14226; PF03171	IPR005123; IPR026992; IPR027443	GO:0016491; GO:0055114
	TraesCS2D01G06370	1	***	AT1G78550.1	2-oxoglutarate (2OG) and Fe(II)-dependent oxygenase superfamily protein	PF14226: non-haem dioxygenase in morphine synthesis N-terminal; PF03171: 2OG-Fe(II) oxygenase superfamily	IPR005123: Oxoglutarate/iron-dependent dioxygenase; IPR026992: Non-haem dioxygenase N-terminal domain; IPR027443: Isopenicillin N synthase-like	GO:0016491 MF: oxidoreductase activity;GO:0055114 BP: oxidation-reduction process	G	PF14226; PF03171	IPR005123; IPR026992; IPR027443	GO:0016491; GO:0055114
	TraesCS2D01G06380	1	***	tr|Q9SB33|Q9SB33_ARATH	2-oxoglutarate (2OG) and Fe(II)-dependent oxygenase superfamily protein	PF14226: non-haem dioxygenase in morphine synthesis N-terminal; PF03171: 2OG-Fe(II) oxygenase superfamily	IPR005123: Oxoglutarate/iron-dependent dioxygenase; IPR026992: Non-haem dioxygenase N-terminal domain; IPR027443: Isopenicillin N synthase-like	GO:0016491 MF: oxidoreductase activity;GO:0055114 BP: oxidation-reduction process	G	PF14226; PF03171	IPR005123; IPR026992; IPR027443	GO:0016491; GO:0055114
	TraesCS2D01G06390	1	***	tr|B2M0U5|B2M0U5_MANES	Aquaporin	PF00230: Major intrinsic protein	IPR000425: Major intrinsic protein; IPR022357: Major intrinsic protein, conserved site; IPR023271: Aquaporin-like	GO:0005215 MF: transporter activity;GO:0006810 BP: transport;GO:0016020 CC: membrane	G	PF00230	IPR000425; IPR022357; IPR023271	GO:0005215; GO:0006810; GO:0016020
	TraesCS2D01G06400	1	***	AT1G78550.1	2-oxoglutarate (2OG) and Fe(II)-dependent oxygenase superfamily protein	PF14226: non-haem dioxygenase in morphine synthesis N-terminal; PF03171: 2OG-Fe(II) oxygenase superfamily	IPR005123: Oxoglutarate/iron-dependent dioxygenase; IPR026992: Non-haem dioxygenase N-terminal domain; IPR027443: Isopenicillin N synthase-like	GO:0016491 MF: oxidoreductase activity;GO:0055114 BP: oxidation-reduction process	G	PF14226; PF03171	IPR005123; IPR026992; IPR027443	GO:0016491; GO:0055114
	TraesCS2D01G06410	1	***	tr|F4I629|F4I629_ARATH	2-oxoglutarate (2OG) and Fe(II)-dependent oxygenase superfamily protein	PF14226: non-haem dioxygenase in morphine synthesis N-terminal; PF03171: 2OG-Fe(II) oxygenase superfamily	IPR005123: Oxoglutarate/iron-dependent dioxygenase; IPR026992: Non-haem dioxygenase N-terminal domain; IPR027443: Isopenicillin N synthase-like	GO:0016491 MF: oxidoreductase activity;GO:0055114 BP: oxidation-reduction process	G	PF14226; PF03171	IPR005123; IPR026992; IPR027443	GO:0016491; GO:0055114
	TraesCS2D01G06420	1	***	tr|Q2R8J2|Q2R8J2_ORYSJ	NBS-LRR disease resistance protein, putative, expressed	PF00931: NB-ARC domain	IPR002182: NB-ARC; IPR011991: Winged helix-turn-helix DNA-binding domain; IPR027417: P-loop containing nucleoside triphosphate hydrolase; IPR032675: Leucine-rich repeat domain, L domain-like	GO:0043531 MF: ADP binding	G	PF00931	IPR002182; IPR011991; IPR027417; IPR032675	GO:0043531
	TraesCS2D01G06430	1	--*	tr|A0A151QY53|A0A151QY53_CAJCA	Retrovirus-related Pol polyprotein from transposon 17.6	PF13456: Reverse transcriptase-like	IPR012337: Ribonuclease H-like domain	GO:0003676 MF: nucleic acid binding	TE	PF13456	IPR012337	GO:0003676
	TraesCS2D01G06440	1	--*	AT5G07610.1	F-box family protein		IPR001810: F-box domain	GO:0005515 MF: protein binding	TE?		IPR001810	GO:0005515
	TraesCS2D01G06450	1	***	tr|M8C7A0|M8C7A0_AEGTA	40S ribosomal protein S6	PF01092: Ribosomal protein S6e	IPR001377: Ribosomal protein S6e; IPR014401: Ribosomal protein S6, eukaryotic; IPR018282: Ribosomal protein S6e, conserved site	GO:0003735 MF: structural constituent of ribosome;GO:0005622 CC: intracellular;GO:0005840 CC: ribosome;GO:0006412 BP: translation	G	PF01092	IPR001377; IPR014401; IPR018282	GO:0003735; GO:0005622; GO:0005840; GO:0006412
	TraesCS2D01G06460	1	***	tr|M8C7A0|M8C7A0_AEGTA	40S ribosomal protein S6	PF01092: Ribosomal protein S6e	IPR001377: Ribosomal protein S6e; IPR014401: Ribosomal protein S6, eukaryotic; IPR018282: Ribosomal protein S6e, conserved site	GO:0003735 MF: structural constituent of ribosome;GO:0005622 CC: intracellular;GO:0005840 CC: ribosome;GO:0006412 BP: translation	G	PF01092	IPR001377; IPR014401; IPR018282	GO:0003735; GO:0005622; GO:0005840; GO:0006412
	TraesCS2D01G06470	1	*-*	tr|B6TBE4|B6TBE4_MAIZE	F-box domain containing protein		IPR001810: F-box domain	GO:0005515 MF: protein binding	TE?		IPR001810	GO:0005515
	TraesCS2D01G06480	1	***	tr|A0A0K9PZI3|A0A0K9PZI3_ZOSMR	Rho GTPase-activating protein	PF00786: P21-Rho-binding domain; PF00620: RhoGAP domain	IPR000095: CRIB domain; IPR000198: Rho GTPase-activating protein domain; IPR008936: Rho GTPase activation protein	GO:0007165 BP: signal transduction	G	PF00786; PF00620	IPR000095; IPR000198; IPR008936	GO:0007165
	TraesCS2D01G06490	1	***	tr|B9R8D9|B9R8D9_RICCO	Alcohol dehydrogenase, putative	PF08240: Alcohol dehydrogenase GroES-like domain; PF00107: Zinc-binding dehydrogenase	IPR002328: Alcohol dehydrogenase, zinc-type, conserved site; IPR011032: GroES-like; IPR013149: Alcohol dehydrogenase, C-terminal; IPR013154: Alcohol dehydrogenase, N-terminal; IPR016040: NAD(P)-binding domain; IPR020843: Polyketide synthase, enoylreductase domain	GO:0008270 MF: zinc ion binding;GO:0016491 MF: oxidoreductase activity;GO:0055114 BP: oxidation-reduction process	G	PF08240; PF00107	IPR002328; IPR011032; IPR013149; IPR013154; IPR016040; IPR020843	GO:0008270; GO:0016491; GO:0055114
	TraesCS2D01G06500	1	***	tr|Q4LET2|Q4LET2_9LILI	Expansin	PF03330: Lytic transglycolase; PF01357: Pollen allergen	IPR002963: Expansin; IPR007112: Expansin/pollen allergen, DPBB domain; IPR007117: Expansin, cellulose-binding-like domain; IPR007118: Expansin/Lol pI; IPR009009: RlpA-like protein, double-psi beta-barrel domain	GO:0005576 CC: extracellular region;GO:0009664 BP: plant-type cell wall organization	G	PF03330; PF01357	IPR002963; IPR007112; IPR007117; IPR007118; IPR009009	GO:0005576; GO:0009664
	TraesCS2D01G06510	1	***	tr|Q9FEE4|Q9FEE4_WHEAT	Ribulose bisphosphate carboxylase small chain	PF12338: Ribulose-1,5-bisphosphate carboxylase small subunit; PF00101: Ribulose bisphosphate carboxylase, small chain	IPR000894: Ribulose bisphosphate carboxylase small chain, domain; IPR024680: Ribulose-1,5-bisphosphate carboxylase small subunit, N-terminal; IPR024681: Ribulose bisphosphate carboxylase, small chain		G	PF12338; PF00101	IPR000894; IPR024680; IPR024681
	TraesCS2D01G06520	1	***	tr|A0A1D5UUR8|A0A1D5UUR8_WHEAT	Ribulose bisphosphate carboxylase small chain	PF12338: Ribulose-1,5-bisphosphate carboxylase small subunit; PF00101: Ribulose bisphosphate carboxylase, small chain	IPR000894: Ribulose bisphosphate carboxylase small chain, domain; IPR024680: Ribulose-1,5-bisphosphate carboxylase small subunit, N-terminal; IPR024681: Ribulose bisphosphate carboxylase, small chain		G	PF12338; PF00101	IPR000894; IPR024680; IPR024681
	TraesCS2D01G06530	1	***	tr|A0A1D5UUS0|A0A1D5UUS0_WHEAT	Ribulose bisphosphate carboxylase small chain	PF12338: Ribulose-1,5-bisphosphate carboxylase small subunit; PF00101: Ribulose bisphosphate carboxylase, small chain	IPR000894: Ribulose bisphosphate carboxylase small chain, domain; IPR024680: Ribulose-1,5-bisphosphate carboxylase small subunit, N-terminal; IPR024681: Ribulose bisphosphate carboxylase, small chain		G	PF12338; PF00101	IPR000894; IPR024680; IPR024681
	TraesCS2D01G06540	1	***	tr|A0A1D5UUS1|A0A1D5UUS1_WHEAT	Ribulose bisphosphate carboxylase small chain	PF12338: Ribulose-1,5-bisphosphate carboxylase small subunit; PF00101: Ribulose bisphosphate carboxylase, small chain	IPR000894: Ribulose bisphosphate carboxylase small chain, domain; IPR024680: Ribulose-1,5-bisphosphate carboxylase small subunit, N-terminal; IPR024681: Ribulose bisphosphate carboxylase, small chain		G	PF12338; PF00101	IPR000894; IPR024680; IPR024681
	TraesCS2D01G06550	1	***	tr|A0A1D5UUS1|A0A1D5UUS1_WHEAT	Ribulose bisphosphate carboxylase small chain	PF12338: Ribulose-1,5-bisphosphate carboxylase small subunit; PF00101: Ribulose bisphosphate carboxylase, small chain	IPR000894: Ribulose bisphosphate carboxylase small chain, domain; IPR024680: Ribulose-1,5-bisphosphate carboxylase small subunit, N-terminal; IPR024681: Ribulose bisphosphate carboxylase, small chain		G	PF12338; PF00101	IPR000894; IPR024680; IPR024681
	TraesCS2D01G06560	1	***	tr|M8CFA7|M8CFA7_AEGTA	Ribulose bisphosphate carboxylase small chain	PF12338: Ribulose-1,5-bisphosphate carboxylase small subunit; PF00101: Ribulose bisphosphate carboxylase, small chain	IPR000894: Ribulose bisphosphate carboxylase small chain, domain; IPR024680: Ribulose-1,5-bisphosphate carboxylase small subunit, N-terminal; IPR024681: Ribulose bisphosphate carboxylase, small chain		G	PF12338; PF00101	IPR000894; IPR024680; IPR024681
	TraesCS2D01G06570	1	--*	sp|D3YZP9|CCDC6_MOUSE	Coiled-coil domain-containing protein 6				G
	TraesCS2D01G06580	1	***	AT4G35880.1	Eukaryotic aspartyl protease family protein	PF14543: Xylanase inhibitor N-terminal; PF14541: Xylanase inhibitor C-terminal	IPR001461: Aspartic peptidase A1 family; IPR001969: Aspartic peptidase, active site; IPR021109: Aspartic peptidase domain; IPR032799: Xylanase inhibitor, C-terminal; IPR032861: Xylanase inhibitor, N-terminal; IPR033121: Peptidase family A1 domain	GO:0004190 MF: aspartic-type endopeptidase activity;GO:0006508 BP: proteolysis	G	PF14543; PF14541	IPR001461; IPR001969; IPR021109; IPR032799; IPR032861; IPR033121	GO:0004190; GO:0006508
	TraesCS2D01G06590	1	***	tr|A0A072TFE0|A0A072TFE0_MEDTR	Thioredoxin protein		IPR012336: Thioredoxin-like fold		G		IPR012336
	TraesCS2D01G06600	1	***	tr|A0A0K9NNS3|A0A0K9NNS3_ZOSMR	Thioredoxin superfamily protein		IPR012336: Thioredoxin-like fold		G		IPR012336
	TraesCS2D01G06610	1	***	tr|F2DC98|F2DC98_HORVV	Glucose-6-phosphate 1-dehydrogenase	PF00479: Glucose-6-phosphate dehydrogenase, NAD binding domain; PF02781: Glucose-6-phosphate dehydrogenase, C-terminal domain	IPR001282: Glucose-6-phosphate dehydrogenase; IPR016040: NAD(P)-binding domain; IPR019796: Glucose-6-phosphate dehydrogenase, active site; IPR022674: Glucose-6-phosphate dehydrogenase, NAD-binding; IPR022675: Glucose-6-phosphate dehydrogenase, C-terminal	GO:0004345 MF: glucose-6-phosphate dehydrogenase activity;GO:0006006 BP: glucose metabolic process;GO:0050661 MF: NADP binding;GO:0055114 BP: oxidation-reduction process	G	PF00479; PF02781	IPR001282; IPR016040; IPR019796; IPR022674; IPR022675	GO:0004345; GO:0006006; GO:0050661; GO:0055114
	TraesCS2D01G06620	1	***	tr|B9SUC9|B9SUC9_RICCO	Receptor-kinase, putative	PF08263: Leucine rich repeat N-terminal domain; PF00560: Leucine Rich Repeat; PF13855: Leucine rich repeat; PF00069: Protein kinase domain	IPR000719: Protein kinase domain; IPR001611: Leucine-rich repeat; IPR003591: Leucine-rich repeat, typical subtype; IPR008271: Serine/threonine-protein kinase, active site; IPR011009: Protein kinase-like domain; IPR013210: Leucine-rich repeat-containing N-terminal, plant-type; IPR032675: Leucine-rich repeat domain, L domain-like	GO:0004672 MF: protein kinase activity;GO:0005515 MF: protein binding;GO:0005524 MF: ATP binding;GO:0006468 BP: protein phosphorylation	G	PF08263; PF00560; PF13855; PF00069	IPR000719; IPR001611; IPR003591; IPR008271; IPR011009; IPR013210; IPR032675	GO:0004672; GO:0005515; GO:0005524; GO:0006468
	TraesCS2D01G06630	1	***	tr|B9SUC9|B9SUC9_RICCO	Receptor-kinase, putative	PF08263: Leucine rich repeat N-terminal domain; PF13855: Leucine rich repeat; PF00069: Protein kinase domain	IPR000719: Protein kinase domain; IPR001611: Leucine-rich repeat; IPR003591: Leucine-rich repeat, typical subtype; IPR008271: Serine/threonine-protein kinase, active site; IPR011009: Protein kinase-like domain; IPR013210: Leucine-rich repeat-containing N-terminal, plant-type; IPR032675: Leucine-rich repeat domain, L domain-like	GO:0004672 MF: protein kinase activity;GO:0005515 MF: protein binding;GO:0005524 MF: ATP binding;GO:0006468 BP: protein phosphorylation	G	PF08263; PF13855; PF00069	IPR000719; IPR001611; IPR003591; IPR008271; IPR011009; IPR013210; IPR032675	GO:0004672; GO:0005515; GO:0005524; GO:0006468
	TraesCS2D01G06640	1	***	tr|B9SUC9|B9SUC9_RICCO	Receptor-kinase, putative	PF08263: Leucine rich repeat N-terminal domain; PF13855: Leucine rich repeat; PF00069: Protein kinase domain	IPR000719: Protein kinase domain; IPR001611: Leucine-rich repeat; IPR003591: Leucine-rich repeat, typical subtype; IPR008271: Serine/threonine-protein kinase, active site; IPR011009: Protein kinase-like domain; IPR013210: Leucine-rich repeat-containing N-terminal, plant-type; IPR032675: Leucine-rich repeat domain, L domain-like	GO:0004672 MF: protein kinase activity;GO:0005515 MF: protein binding;GO:0005524 MF: ATP binding;GO:0006468 BP: protein phosphorylation	G	PF08263; PF13855; PF00069	IPR000719; IPR001611; IPR003591; IPR008271; IPR011009; IPR013210; IPR032675	GO:0004672; GO:0005515; GO:0005524; GO:0006468
	TraesCS2D01G06650	1	***	AT1G51870.2	protein kinase family protein	PF13855: Leucine rich repeat; PF00069: Protein kinase domain	IPR000719: Protein kinase domain; IPR001611: Leucine-rich repeat; IPR008271: Serine/threonine-protein kinase, active site; IPR011009: Protein kinase-like domain; IPR032675: Leucine-rich repeat domain, L domain-like	GO:0004672 MF: protein kinase activity;GO:0005515 MF: protein binding;GO:0005524 MF: ATP binding;GO:0006468 BP: protein phosphorylation	G	PF13855; PF00069	IPR000719; IPR001611; IPR008271; IPR011009; IPR032675	GO:0004672; GO:0005515; GO:0005524; GO:0006468
	TraesCS2D01G06660	1	***	tr|A0A1D5UUT9|A0A1D5UUT9_WHEAT	Carboxypeptidase	PF00450: Serine carboxypeptidase	IPR001563: Peptidase S10, serine carboxypeptidase; IPR018202: Serine carboxypeptidase, serine active site; IPR029058: Alpha/Beta hydrolase fold	GO:0004185 MF: serine-type carboxypeptidase activity;GO:0006508 BP: proteolysis	G	PF00450	IPR001563; IPR018202; IPR029058	GO:0004185; GO:0006508
	TraesCS2D01G06670	1	***	tr|B9SUC9|B9SUC9_RICCO	Receptor-kinase, putative	PF08263: Leucine rich repeat N-terminal domain; PF13855: Leucine rich repeat; PF00069: Protein kinase domain	IPR000719: Protein kinase domain; IPR001611: Leucine-rich repeat; IPR003591: Leucine-rich repeat, typical subtype; IPR008271: Serine/threonine-protein kinase, active site; IPR011009: Protein kinase-like domain; IPR013210: Leucine-rich repeat-containing N-terminal, plant-type; IPR032675: Leucine-rich repeat domain, L domain-like	GO:0004672 MF: protein kinase activity;GO:0005515 MF: protein binding;GO:0005524 MF: ATP binding;GO:0006468 BP: protein phosphorylation	G	PF08263; PF13855; PF00069	IPR000719; IPR001611; IPR003591; IPR008271; IPR011009; IPR013210; IPR032675	GO:0004672; GO:0005515; GO:0005524; GO:0006468
	TraesCS2D01G06680	1	***	tr|B9SUC9|B9SUC9_RICCO	Receptor-kinase, putative	PF08263: Leucine rich repeat N-terminal domain; PF00560: Leucine Rich Repeat; PF13855: Leucine rich repeat; PF00069: Protein kinase domain	IPR000719: Protein kinase domain; IPR001611: Leucine-rich repeat; IPR003591: Leucine-rich repeat, typical subtype; IPR008271: Serine/threonine-protein kinase, active site; IPR011009: Protein kinase-like domain; IPR013210: Leucine-rich repeat-containing N-terminal, plant-type; IPR032675: Leucine-rich repeat domain, L domain-like	GO:0004672 MF: protein kinase activity;GO:0005515 MF: protein binding;GO:0005524 MF: ATP binding;GO:0006468 BP: protein phosphorylation	G	PF08263; PF00560; PF13855; PF00069	IPR000719; IPR001611; IPR003591; IPR008271; IPR011009; IPR013210; IPR032675	GO:0004672; GO:0005515; GO:0005524; GO:0006468
	TraesCS2D01G06690	1	***	tr|B9SZK5|B9SZK5_RICCO	Receptor-kinase, putative	PF13855: Leucine rich repeat; PF00069: Protein kinase domain	IPR000719: Protein kinase domain; IPR001611: Leucine-rich repeat; IPR003591: Leucine-rich repeat, typical subtype; IPR008271: Serine/threonine-protein kinase, active site; IPR011009: Protein kinase-like domain; IPR032675: Leucine-rich repeat domain, L domain-like	GO:0004672 MF: protein kinase activity;GO:0005515 MF: protein binding;GO:0005524 MF: ATP binding;GO:0006468 BP: protein phosphorylation	G	PF13855; PF00069	IPR000719; IPR001611; IPR003591; IPR008271; IPR011009; IPR032675	GO:0004672; GO:0005515; GO:0005524; GO:0006468
	TraesCS2D01G06700	1	***	tr|B9SZK5|B9SZK5_RICCO	Receptor-kinase, putative	PF08263: Leucine rich repeat N-terminal domain; PF13855: Leucine rich repeat; PF00069: Protein kinase domain	IPR000719: Protein kinase domain; IPR001611: Leucine-rich repeat; IPR003591: Leucine-rich repeat, typical subtype; IPR008271: Serine/threonine-protein kinase, active site; IPR011009: Protein kinase-like domain; IPR013210: Leucine-rich repeat-containing N-terminal, plant-type; IPR032675: Leucine-rich repeat domain, L domain-like	GO:0004672 MF: protein kinase activity;GO:0005515 MF: protein binding;GO:0005524 MF: ATP binding;GO:0006468 BP: protein phosphorylation	G	PF08263; PF13855; PF00069	IPR000719; IPR001611; IPR003591; IPR008271; IPR011009; IPR013210; IPR032675	GO:0004672; GO:0005515; GO:0005524; GO:0006468
	TraesCS2D01G06710	1	*-*	tr|T1L835|T1L835_TRIUA	Glycosyltransferase				G
	TraesCS2D01G06720	1	*-*	tr|A2Q338|A2Q338_MEDTR	RNA-directed DNA polymerase (Reverse transcriptase)				TE
	TraesCS2D01G06730	1	***	tr|B9SUC9|B9SUC9_RICCO	Receptor-kinase, putative	PF13855: Leucine rich repeat; PF00069: Protein kinase domain	IPR000719: Protein kinase domain; IPR001611: Leucine-rich repeat; IPR008271: Serine/threonine-protein kinase, active site; IPR011009: Protein kinase-like domain; IPR032675: Leucine-rich repeat domain, L domain-like	GO:0004672 MF: protein kinase activity;GO:0005515 MF: protein binding;GO:0005524 MF: ATP binding;GO:0006468 BP: protein phosphorylation	G	PF13855; PF00069	IPR000719; IPR001611; IPR008271; IPR011009; IPR032675	GO:0004672; GO:0005515; GO:0005524; GO:0006468
	TraesCS2D01G06740	1	***	tr|B9SZK5|B9SZK5_RICCO	Receptor-kinase, putative	PF08263: Leucine rich repeat N-terminal domain; PF00560: Leucine Rich Repeat; PF13855: Leucine rich repeat; PF00069: Protein kinase domain	IPR000719: Protein kinase domain; IPR001611: Leucine-rich repeat; IPR003591: Leucine-rich repeat, typical subtype; IPR008271: Serine/threonine-protein kinase, active site; IPR011009: Protein kinase-like domain; IPR013210: Leucine-rich repeat-containing N-terminal, plant-type; IPR032675: Leucine-rich repeat domain, L domain-like	GO:0004672 MF: protein kinase activity;GO:0005515 MF: protein binding;GO:0005524 MF: ATP binding;GO:0006468 BP: protein phosphorylation	G	PF08263; PF00560; PF13855; PF00069	IPR000719; IPR001611; IPR003591; IPR008271; IPR011009; IPR013210; IPR032675	GO:0004672; GO:0005515; GO:0005524; GO:0006468
	TraesCS2D01G06750	1	***	tr|B9SUC9|B9SUC9_RICCO	Receptor-kinase, putative	PF08263: Leucine rich repeat N-terminal domain; PF00560: Leucine Rich Repeat; PF13855: Leucine rich repeat; PF00069: Protein kinase domain	IPR000719: Protein kinase domain; IPR001611: Leucine-rich repeat; IPR003591: Leucine-rich repeat, typical subtype; IPR008271: Serine/threonine-protein kinase, active site; IPR011009: Protein kinase-like domain; IPR013210: Leucine-rich repeat-containing N-terminal, plant-type; IPR032675: Leucine-rich repeat domain, L domain-like	GO:0004672 MF: protein kinase activity;GO:0005515 MF: protein binding;GO:0005524 MF: ATP binding;GO:0006468 BP: protein phosphorylation	G	PF08263; PF00560; PF13855; PF00069	IPR000719; IPR001611; IPR003591; IPR008271; IPR011009; IPR013210; IPR032675	GO:0004672; GO:0005515; GO:0005524; GO:0006468
	TraesCS2D01G06760	1	***	tr|A0A1D5V153|A0A1D5V153_WHEAT	Glycosyltransferase	PF00201: UDP-glucoronosyl and UDP-glucosyl transferase	IPR002213: UDP-glucuronosyl/UDP-glucosyltransferase	GO:0008152 BP: metabolic process;GO:0016758 MF: transferase activity, transferring hexosyl groups	G	PF00201	IPR002213	GO:0008152; GO:0016758
	TraesCS2D01G06770	1	***	AT1G51870.2	protein kinase family protein	PF00560: Leucine Rich Repeat; PF13855: Leucine rich repeat; PF00069: Protein kinase domain	IPR000719: Protein kinase domain; IPR001611: Leucine-rich repeat; IPR008271: Serine/threonine-protein kinase, active site; IPR011009: Protein kinase-like domain; IPR032675: Leucine-rich repeat domain, L domain-like	GO:0004672 MF: protein kinase activity;GO:0005515 MF: protein binding;GO:0005524 MF: ATP binding;GO:0006468 BP: protein phosphorylation	G	PF00560; PF13855; PF00069	IPR000719; IPR001611; IPR008271; IPR011009; IPR032675	GO:0004672; GO:0005515; GO:0005524; GO:0006468
	TraesCS2D01G06780	1	***	tr|B9SUC9|B9SUC9_RICCO	Receptor-kinase, putative	PF08263: Leucine rich repeat N-terminal domain; PF00560: Leucine Rich Repeat; PF13855: Leucine rich repeat; PF00069: Protein kinase domain	IPR000719: Protein kinase domain; IPR001611: Leucine-rich repeat; IPR003591: Leucine-rich repeat, typical subtype; IPR008271: Serine/threonine-protein kinase, active site; IPR011009: Protein kinase-like domain; IPR013210: Leucine-rich repeat-containing N-terminal, plant-type; IPR032675: Leucine-rich repeat domain, L domain-like	GO:0004672 MF: protein kinase activity;GO:0005515 MF: protein binding;GO:0005524 MF: ATP binding;GO:0006468 BP: protein phosphorylation	G	PF08263; PF00560; PF13855; PF00069	IPR000719; IPR001611; IPR003591; IPR008271; IPR011009; IPR013210; IPR032675	GO:0004672; GO:0005515; GO:0005524; GO:0006468
	TraesCS2D01G06790	1	***	tr|M7YF50|M7YF50_TRIUA	50S ribosomal protein L30	PF00327: Ribosomal protein L30p/L7e	IPR005996: Ribosomal protein L30, bacterial-type; IPR016082: Ribosomal protein L30, ferredoxin-like fold domain	GO:0003735 MF: structural constituent of ribosome;GO:0006412 BP: translation;GO:0015934 CC: large ribosomal subunit	G	PF00327	IPR005996; IPR016082	GO:0003735; GO:0006412; GO:0015934
	TraesCS2D01G06800	1	*-*	tr|A0A059PSS2|A0A059PSS2_SALMI	MYB-related transcription factor	PF00249: Myb-like DNA-binding domain	IPR001005: SANT/Myb domain; IPR009057: Homeobox domain-like; IPR017930: Myb domain	GO:0003677 MF: DNA binding	G	PF00249	IPR001005; IPR009057; IPR017930	GO:0003677
	TraesCS2D01G06810	1	***	tr|B2ZGK8|B2ZGK8_AEGTA	Acetyl-CoA carboxylase	PF00289: Biotin carboxylase, N-terminal domain; PF02786: Carbamoyl-phosphate synthase L chain, ATP binding domain; PF02785: Biotin carboxylase C-terminal domain; PF00364: Biotin-requiring enzyme; PF08326: Acetyl-CoA carboxylase, central region; PF01039: Carboxyl transferase domain	IPR000089: Biotin/lipoyl attachment; IPR005479: Carbamoyl-phosphate synthetase large subunit-like, ATP-binding domain; IPR005481: Biotin carboxylase-like, N-terminal domain; IPR005482: Biotin carboxylase, C-terminal; IPR011053: Single hybrid motif; IPR011054: Rudiment single hybrid motif; IPR011761: ATP-grasp fold; IPR011762: Acetyl-coenzyme A carboxyltransferase, N-terminal; IPR011763: Acetyl-co…	GO:0003824 MF: catalytic activity;GO:0003989 MF: acetyl-CoA carboxylase activity;GO:0004075 MF: biotin carboxylase activity;GO:0005524 MF: ATP binding;GO:0006633 BP: fatty acid biosynthetic process;GO:0016874 MF: ligase activity;GO:0046872 MF: metal ion binding	G	PF00289; PF02786; PF02785; PF00364; PF08326; PF01039	IPR000089; IPR005479; IPR005481; IPR005482; IPR011053; IPR011054; IPR011761; IPR011762; IPR011763; IPR011764; IPR013537; IPR013815; IPR016185; IPR029045; IPR034733	GO:0003824; GO:0003989; GO:0004075; GO:0005524; GO:0006633; GO:0016874; GO:0046872
	TraesCS2D01G06820	1	***	tr|A0A075W2X2|A0A075W2X2_AEGBI	Photosystem II reaction center protein J	PF01788: PsbJ	IPR002682: Photosystem II PsbJ	GO:0009523 CC: photosystem II;GO:0009539 CC: photosystem II reaction center;GO:0015979 BP: photosynthesis;GO:0016020 CC: membrane	G	PF01788	IPR002682	GO:0009523; GO:0009539; GO:0015979; GO:0016020
	TraesCS2D01G06830	1	***	tr|R7WEG9|R7WEG9_AEGTA	FACT complex subunit SPT16	PF14826: FACT complex subunit SPT16 N-terminal lobe domain; PF00557: Metallopeptidase family M24; PF08644: FACT complex subunit (SPT16/CDC68); PF08512: Histone chaperone Rttp106-like	IPR000994: Peptidase M24; IPR013719: Domain of unknown function DUF1747; IPR013953: FACT complex subunit Spt16p/Cdc68p; IPR029148: FACT complex subunit Spt16, N-terminal lobe domain; IPR029149: Creatinase/Aminopeptidase P/Spt16, N-terminal		G	PF14826; PF00557; PF08644; PF08512	IPR000994; IPR013719; IPR013953; IPR029148; IPR029149
	TraesCS2D01G06840	1	***	tr|A0A199VP38|A0A199VP38_ANACO	INO80 complex subunit C	PF08265: YL1 nuclear protein C-terminal domain	IPR013272: Vps72/YL1, C-terminal		G	PF08265	IPR013272
	TraesCS2D01G06850	1	***	tr|B9SBS9|B9SBS9_RICCO	Cysteine protease, putative	PF08246: Cathepsin propeptide inhibitor domain (I29); PF00112: Papain family cysteine protease	IPR000668: Peptidase C1A, papain C-terminal; IPR013201: Cathepsin propeptide inhibitor domain (I29); IPR025660: Cysteine peptidase, histidine active site	GO:0006508 BP: proteolysis;GO:0008234 MF: cysteine-type peptidase activity	G	PF08246; PF00112	IPR000668; IPR013201; IPR025660	GO:0006508; GO:0008234
	TraesCS2D01G06860	1	*-*	tr|A0A1D1YF50|A0A1D1YF50_9ARAE	F-box protein	PF03478: Protein of unknown function (DUF295)	IPR005174: Domain unknown function DUF295		TE?	PF03478	IPR005174
	TraesCS2D01G06870	1	***	tr|A0A072TWU1|A0A072TWU1_MEDTR	NADP-dependent alkenal double bond reductase	PF16884: N-terminal domain of oxidoreductase; PF00107: Zinc-binding dehydrogenase	IPR011032: GroES-like; IPR013149: Alcohol dehydrogenase, C-terminal; IPR016040: NAD(P)-binding domain; IPR020843: Polyketide synthase, enoylreductase domain	GO:0016491 MF: oxidoreductase activity;GO:0055114 BP: oxidation-reduction process	G	PF16884; PF00107	IPR011032; IPR013149; IPR016040; IPR020843	GO:0016491; GO:0055114
	TraesCS2D01G06880	1	*-*	AT1G65790.1	receptor kinase 1	PF00069: Protein kinase domain; PF13768: von Willebrand factor type A domain	IPR000719: Protein kinase domain; IPR002035: von Willebrand factor, type A; IPR008271: Serine/threonine-protein kinase, active site; IPR011009: Protein kinase-like domain; IPR017441: Protein kinase, ATP binding site	GO:0004672 MF: protein kinase activity;GO:0005524 MF: ATP binding;GO:0006468 BP: protein phosphorylation	G	PF00069; PF13768	IPR000719; IPR002035; IPR008271; IPR011009; IPR017441	GO:0004672; GO:0005524; GO:0006468
	TraesCS2D01G06890	1	***	tr|A0A072TLD5|A0A072TLD5_MEDTR	NADP-dependent alkenal double bond reductase	PF16884: N-terminal domain of oxidoreductase; PF00107: Zinc-binding dehydrogenase	IPR011032: GroES-like; IPR013149: Alcohol dehydrogenase, C-terminal; IPR016040: NAD(P)-binding domain; IPR020843: Polyketide synthase, enoylreductase domain	GO:0016491 MF: oxidoreductase activity;GO:0055114 BP: oxidation-reduction process	G	PF16884; PF00107	IPR011032; IPR013149; IPR016040; IPR020843	GO:0016491; GO:0055114
	TraesCS2D01G06900	1	***	tr|A0A1D5UVT3|A0A1D5UVT3_WHEAT	Glycosyltransferase	PF00201: UDP-glucoronosyl and UDP-glucosyl transferase	IPR002213: UDP-glucuronosyl/UDP-glucosyltransferase	GO:0008152 BP: metabolic process;GO:0016758 MF: transferase activity, transferring hexosyl groups	G	PF00201	IPR002213	GO:0008152; GO:0016758
	TraesCS2D01G06910	1	***	tr|A0A1D5UVT0|A0A1D5UVT0_WHEAT	Glycosyltransferase	PF00201: UDP-glucoronosyl and UDP-glucosyl transferase	IPR002213: UDP-glucuronosyl/UDP-glucosyltransferase	GO:0008152 BP: metabolic process;GO:0016758 MF: transferase activity, transferring hexosyl groups	G	PF00201	IPR002213	GO:0008152; GO:0016758
	TraesCS2D01G06920	1	*-*	tr|A0A1D1XL51|A0A1D1XL51_9ARAE	Pre-mRNA-splicing factor CWC22	PF02847: MA3 domain	IPR003891: Initiation factor eIF-4 gamma, MA3		G	PF02847	IPR003891
	TraesCS2D01G06930	1	***	tr|W5B421|W5B421_WHEAT	Lactoylglutathione lyase	PF00903: Glyoxalase/Bleomycin resistance protein/Dioxygenase superfamily	IPR004360: Glyoxalase/fosfomycin resistance/dioxygenase domain; IPR004361: Glyoxalase I; IPR018146: Glyoxalase I, conserved site; IPR029068: Glyoxalase/Bleomycin resistance protein/Dihydroxybiphenyl dioxygenase	GO:0004462 MF: lactoylglutathione lyase activity;GO:0046872 MF: metal ion binding	G	PF00903	IPR004360; IPR004361; IPR018146; IPR029068	GO:0004462; GO:0046872
	TraesCS2D01G06940	1	***	tr|A0A072V3C4|A0A072V3C4_MEDTR	CW7 protein, putative	PF09741: Uncharacterized conserved protein (DUF2045)	IPR019141: Protein of unknown function DUF2045		G	PF09741	IPR019141
	TraesCS2D01G06950	1	***	tr|A0A1D5TQ86|A0A1D5TQ86_WHEAT	Glycerol-3-phosphate dehydrogenase	PF01266: FAD dependent oxidoreductase; PF16901: C-terminal domain of alpha-glycerophosphate oxidase	IPR000447: FAD-dependent glycerol-3-phosphate dehydrogenase; IPR006076: FAD dependent oxidoreductase; IPR023753: FAD/NAD(P)-binding domain; IPR031656: Alpha-glycerophosphate oxidase, C-terminal	GO:0004368 MF: glycerol-3-phosphate dehydrogenase activity;GO:0006072 BP: glycerol-3-phosphate metabolic process;GO:0009331 CC: glycerol-3-phosphate dehydrogenase complex;GO:0016491 MF: oxidoreductase activity;GO:0055114 BP: oxidation-reduction process	G	PF01266; PF16901	IPR000447; IPR006076; IPR023753; IPR031656	GO:0004368; GO:0006072; GO:0009331; GO:0016491; GO:0055114
	TraesCS2D01G06960	1	*-*	AT5G40910.9	Disease resistance protein (TIR-NBS-LRR class) family	PF00931: NB-ARC domain	IPR002182: NB-ARC; IPR011991: Winged helix-turn-helix DNA-binding domain; IPR027417: P-loop containing nucleoside triphosphate hydrolase; IPR032675: Leucine-rich repeat domain, L domain-like	GO:0043531 MF: ADP binding	G	PF00931	IPR002182; IPR011991; IPR027417; IPR032675	GO:0043531
	TraesCS2D01G06970	1	***	tr|A0A1D5UUX9|A0A1D5UUX9_WHEAT	Glycosyltransferase	PF00201: UDP-glucoronosyl and UDP-glucosyl transferase	IPR002213: UDP-glucuronosyl/UDP-glucosyltransferase	GO:0008152 BP: metabolic process;GO:0016758 MF: transferase activity, transferring hexosyl groups	G	PF00201	IPR002213	GO:0008152; GO:0016758
	TraesCS2D01G06980	1	***	tr|B9R8D9|B9R8D9_RICCO	Alcohol dehydrogenase, putative	PF08240: Alcohol dehydrogenase GroES-like domain; PF00107: Zinc-binding dehydrogenase	IPR002328: Alcohol dehydrogenase, zinc-type, conserved site; IPR011032: GroES-like; IPR013149: Alcohol dehydrogenase, C-terminal; IPR013154: Alcohol dehydrogenase, N-terminal; IPR016040: NAD(P)-binding domain; IPR020843: Polyketide synthase, enoylreductase domain	GO:0008270 MF: zinc ion binding;GO:0016491 MF: oxidoreductase activity;GO:0055114 BP: oxidation-reduction process	G	PF08240; PF00107	IPR002328; IPR011032; IPR013149; IPR013154; IPR016040; IPR020843	GO:0008270; GO:0016491; GO:0055114
	TraesCS2D01G06990	1	***	tr|A0A1D5UXV4|A0A1D5UXV4_WHEAT	Arginine decarboxylase	PF02784: Pyridoxal-dependent decarboxylase, pyridoxal binding domain; PF00278: Pyridoxal-dependent decarboxylase, C-terminal sheet domain	IPR000183: Ornithine/DAP/Arg decarboxylase; IPR002985: Arginine decarboxylase; IPR009006: Alanine racemase/group IV decarboxylase, C-terminal; IPR022643: Orn/DAP/Arg decarboxylase 2, C-terminal; IPR022644: Orn/DAP/Arg decarboxylase 2, N-terminal; IPR022653: Orn/DAP/Arg decarboxylase 2, pyridoxal-phosphate binding site; IPR022657: Orn/DAP/Arg decarboxylase 2, conserved site; IPR029066: PLP-binding…	GO:0003824 MF: catalytic activity;GO:0006527 BP: arginine catabolic process;GO:0008295 BP: spermidine biosynthetic process;GO:0008792 MF: arginine decarboxylase activity	G	PF02784; PF00278	IPR000183; IPR002985; IPR009006; IPR022643; IPR022644; IPR022653; IPR022657; IPR029066	GO:0003824; GO:0006527; GO:0008295; GO:0008792
	TraesCS2D01G07000	1	***	tr|B6UI41|B6UI41_MAIZE	Phosphoglycerate mutase family protein	PF00300: Histidine phosphatase superfamily (branch 1)	IPR013078: Histidine phosphatase superfamily, clade-1; IPR029033: Histidine phosphatase superfamily		G	PF00300	IPR013078; IPR029033
	TraesCS2D01G07010	1	***	tr|Q1WGB0|Q1WGB0_ORYSI	NBS-LRR disease resistance protein	PF00931: NB-ARC domain	IPR002182: NB-ARC; IPR011991: Winged helix-turn-helix DNA-binding domain; IPR027417: P-loop containing nucleoside triphosphate hydrolase; IPR032675: Leucine-rich repeat domain, L domain-like	GO:0043531 MF: ADP binding	G	PF00931	IPR002182; IPR011991; IPR027417; IPR032675	GO:0043531
	TraesCS2D01G07020	1	***	tr|D7M2J7|D7M2J7_ARALL	F-box family protein	PF12937: F-box-like; PF13516: Leucine Rich repeat	IPR001611: Leucine-rich repeat; IPR001810: F-box domain; IPR032675: Leucine-rich repeat domain, L domain-like	GO:0005515 MF: protein binding	TE?	PF12937; PF13516	IPR001611; IPR001810; IPR032675	GO:0005515
	TraesCS2D01G07030	1	***	tr|A0A0E0P644|A0A0E0P644_ORYRU	Flavin-containing monooxygenase	PF00743: Flavin-binding monooxygenase-like	IPR012143: Dimethylaniline monooxygenase, N-oxide-forming; IPR020946: Flavin monooxygenase-like; IPR023753: FAD/NAD(P)-binding domain	GO:0004499 MF: N,N-dimethylaniline monooxygenase activity;GO:0016491 MF: oxidoreductase activity;GO:0050660 MF: flavin adenine dinucleotide binding;GO:0050661 MF: NADP binding;GO:0055114 BP: oxidation-reduction process	G	PF00743	IPR012143; IPR020946; IPR023753	GO:0004499; GO:0016491; GO:0050660; GO:0050661; GO:0055114
	TraesCS2D01G07040	1	***	tr|A0A0E0P644|A0A0E0P644_ORYRU	Flavin-containing monooxygenase	PF00743: Flavin-binding monooxygenase-like	IPR012143: Dimethylaniline monooxygenase, N-oxide-forming; IPR020946: Flavin monooxygenase-like; IPR023753: FAD/NAD(P)-binding domain	GO:0004499 MF: N,N-dimethylaniline monooxygenase activity;GO:0016491 MF: oxidoreductase activity;GO:0050660 MF: flavin adenine dinucleotide binding;GO:0050661 MF: NADP binding;GO:0055114 BP: oxidation-reduction process	G	PF00743	IPR012143; IPR020946; IPR023753	GO:0004499; GO:0016491; GO:0050660; GO:0050661; GO:0055114
	TraesCS2D01G07050	1	***	AT4G30170.1	Peroxidase family protein	PF00141: Peroxidase	IPR002016: Haem peroxidase, plant/fungal/bacterial; IPR002207: Plant ascorbate peroxidase; IPR010255: Haem peroxidase; IPR019793: Peroxidases heam-ligand binding site; IPR019794: Peroxidase, active site	GO:0004601 MF: peroxidase activity;GO:0006979 BP: response to oxidative stress;GO:0020037 MF: heme binding;GO:0055114 BP: oxidation-reduction process	G	PF00141	IPR002016; IPR002207; IPR010255; IPR019793; IPR019794	GO:0004601; GO:0006979; GO:0020037; GO:0055114
	TraesCS2D01G07060	1	*-*	sp|P93194|RPK1_IPONI	Receptor-like protein kinase	PF13947: Wall-associated receptor kinase galacturonan-binding; PF07714: Protein tyrosine kinase	IPR000152: EGF-type aspartate/asparagine hydroxylation site; IPR000719: Protein kinase domain; IPR000742: EGF-like domain; IPR001245: Serine-threonine/tyrosine-protein kinase, catalytic domain; IPR001881: EGF-like calcium-binding domain; IPR008271: Serine/threonine-protein kinase, active site; IPR011009: Protein kinase-like domain; IPR017441: Protein kinase, ATP binding site; IPR025287: Wall-asso…	GO:0004672 MF: protein kinase activity;GO:0005509 MF: calcium ion binding;GO:0005515 MF: protein binding;GO:0005524 MF: ATP binding;GO:0006468 BP: protein phosphorylation;GO:0030247 MF: polysaccharide binding	G	PF13947; PF07714	IPR000152; IPR000719; IPR000742; IPR001245; IPR001881; IPR008271; IPR011009; IPR017441; IPR025287	GO:0004672; GO:0005509; GO:0005515; GO:0005524; GO:0006468; GO:0030247
	TraesCS2D01G07070	1	*-*	sp|P93194|RPK1_IPONI	Receptor-like protein kinase	PF13947: Wall-associated receptor kinase galacturonan-binding; PF07714: Protein tyrosine kinase	IPR000152: EGF-type aspartate/asparagine hydroxylation site; IPR000719: Protein kinase domain; IPR000742: EGF-like domain; IPR001245: Serine-threonine/tyrosine-protein kinase, catalytic domain; IPR001881: EGF-like calcium-binding domain; IPR008271: Serine/threonine-protein kinase, active site; IPR011009: Protein kinase-like domain; IPR017441: Protein kinase, ATP binding site; IPR025287: Wall-asso…	GO:0004672 MF: protein kinase activity;GO:0005509 MF: calcium ion binding;GO:0005515 MF: protein binding;GO:0005524 MF: ATP binding;GO:0006468 BP: protein phosphorylation;GO:0030247 MF: polysaccharide binding	G	PF13947; PF07714	IPR000152; IPR000719; IPR000742; IPR001245; IPR001881; IPR008271; IPR011009; IPR017441; IPR025287	GO:0004672; GO:0005509; GO:0005515; GO:0005524; GO:0006468; GO:0030247
	TraesCS2D01G07080	1	***	tr|Q8RVT2|Q8RVT2_ORYSA	Protein kinase	PF13947: Wall-associated receptor kinase galacturonan-binding; PF07714: Protein tyrosine kinase	IPR000152: EGF-type aspartate/asparagine hydroxylation site; IPR000719: Protein kinase domain; IPR000742: EGF-like domain; IPR001245: Serine-threonine/tyrosine-protein kinase, catalytic domain; IPR001881: EGF-like calcium-binding domain; IPR008271: Serine/threonine-protein kinase, active site; IPR011009: Protein kinase-like domain; IPR017441: Protein kinase, ATP binding site; IPR025287: Wall-asso…	GO:0004672 MF: protein kinase activity;GO:0005509 MF: calcium ion binding;GO:0005515 MF: protein binding;GO:0005524 MF: ATP binding;GO:0006468 BP: protein phosphorylation;GO:0030247 MF: polysaccharide binding	G	PF13947; PF07714	IPR000152; IPR000719; IPR000742; IPR001245; IPR001881; IPR008271; IPR011009; IPR017441; IPR025287	GO:0004672; GO:0005509; GO:0005515; GO:0005524; GO:0006468; GO:0030247
	TraesCS2D01G07090	1	*-*	tr|U6EG29|U6EG29_POPCA	Response regulator	PF00072: Response regulator receiver domain	IPR001789: Signal transduction response regulator, receiver domain; IPR011006: CheY-like superfamily	GO:0000160 BP: phosphorelay signal transduction system	G	PF00072	IPR001789; IPR011006	GO:0000160
	TraesCS2D01G07100	1	***	tr|W9S346|W9S346_9ROSA	Two-component response regulator	PF00072: Response regulator receiver domain	IPR001789: Signal transduction response regulator, receiver domain; IPR011006: CheY-like superfamily	GO:0000160 BP: phosphorelay signal transduction system	G	PF00072	IPR001789; IPR011006	GO:0000160
	TraesCS2D01G07110	1	*-*	AT3G16857.2	response regulator 1	PF00072: Response regulator receiver domain	IPR001789: Signal transduction response regulator, receiver domain; IPR011006: CheY-like superfamily	GO:0000160 BP: phosphorelay signal transduction system	G	PF00072	IPR001789; IPR011006	GO:0000160
	TraesCS2D01G07120	1	***	tr|W9S346|W9S346_9ROSA	Two-component response regulator	PF00072: Response regulator receiver domain	IPR001789: Signal transduction response regulator, receiver domain; IPR011006: CheY-like superfamily	GO:0000160 BP: phosphorelay signal transduction system	G	PF00072	IPR001789; IPR011006	GO:0000160
	TraesCS2D01G07130	1	*-*	AT3G16857.2	response regulator 1	PF00072: Response regulator receiver domain	IPR001789: Signal transduction response regulator, receiver domain; IPR011006: CheY-like superfamily	GO:0000160 BP: phosphorelay signal transduction system	G	PF00072	IPR001789; IPR011006	GO:0000160
	TraesCS2D01G07140	1	*-*	tr|M8B0U2|M8B0U2_AEGTA	Thylakoid lumenal 15.0 kDa protein 2, chloroplastic	PF04536: TPM domain	IPR007621: TPM domain		G	PF04536	IPR007621
	TraesCS2D01G07150	1	***	tr|A0A1E5V2K1|A0A1E5V2K1_9POAL	Vacuolar protein sorting-associated protein 54, chloroplastic	PF07928: Vps54-like protein	IPR012501: Vps54-likeVacuolar protein sorting-associated protein 54, C-terminal	GO:0042147 BP: retrograde transport, endosome to Golgi	G	PF07928	IPR012501	GO:0042147
	TraesCS2D01G07160	1	***	tr|D8L9V0|D8L9V0_WHEAT	Cytochrome P450, putative	PF00067: Cytochrome P450	IPR001128: Cytochrome P450; IPR002403: Cytochrome P450, E-class, group IV; IPR017972: Cytochrome P450, conserved site	GO:0004497 MF: monooxygenase activity;GO:0005506 MF: iron ion binding;GO:0016705 MF: oxidoreductase activity, acting on paired donors, with incorporation or reduction of molecular oxygen;GO:0020037 MF: heme binding;GO:0055114 BP: oxidation-reduction process	G	PF00067	IPR001128; IPR002403; IPR017972	GO:0004497; GO:0005506; GO:0016705; GO:0020037; GO:0055114
	TraesCS2D01G07170	1	***	tr|A0A1E5VE12|A0A1E5VE12_9POAL	3'-N-debenzoyl-2'-deoxytaxol N-benzoyltransferase	PF02458: Transferase family	IPR003480: Transferase	GO:0016747 MF: transferase activity, transferring acyl groups other than amino-acyl groups	G	PF02458	IPR003480	GO:0016747
	TraesCS2D01G07180	1	***	AT5G22750.1	DNA/RNA helicase protein	PF08797: HIRAN domain; PF00176: SNF2 family N-terminal domain; PF13920: Zinc finger, C3HC4 type (RING finger); PF00271: Helicase conserved C-terminal domain	IPR000330: SNF2-related, N-terminal domain; IPR001650: Helicase, C-terminal; IPR001841: Zinc finger, RING-type; IPR013083: Zinc finger, RING/FYVE/PHD-type; IPR014001: Helicase superfamily 1/2, ATP-binding domain; IPR014905: HIRAN domain; IPR017907: Zinc finger, RING-type, conserved site; IPR027417: P-loop containing nucleoside triphosphate hydrolase	GO:0003676 MF: nucleic acid binding;GO:0005515 MF: protein binding;GO:0005524 MF: ATP binding;GO:0008270 MF: zinc ion binding;GO:0016818 MF: hydrolase activity, acting on acid anhydrides, in phosphorus-containing anhydrides	TE?	PF08797; PF00176; PF13920; PF00271	IPR000330; IPR001650; IPR001841; IPR013083; IPR014001; IPR014905; IPR017907; IPR027417	GO:0003676; GO:0005515; GO:0005524; GO:0008270; GO:0016818
	TraesCS2D01G07190	1	--*	sp|Q02745|SIA4A_PIG	CMP-N-acetylneuraminate-beta-galactosamide-alpha-2,3-sialyltransferase 1				G
	TraesCS2D01G07200	1	*-*	tr|Q2R937|Q2R937_ORYSJ	Transposon protein, putative, CACTA, En/Spm sub-class, expressed	PF03004: Plant transposase (Ptta/En/Spm family)	IPR004252: Probable transposase, Ptta/En/Spm, plant		TE	PF03004	IPR004252
	TraesCS2D01G07210	1	--*	sp|B0K732|HISZ_THEP3	ATP phosphoribosyltransferase regulatory subunit				G
	TraesCS2D01G07220	1	***	tr|A0A072VSW1|A0A072VSW1_MEDTR	GDT1-like protein	PF01169: Uncharacterized protein family UPF0016	IPR001727: Gdt1 family		G	PF01169	IPR001727
	TraesCS2D01G07230	1	--*	AT1G55350.6	calpain-type cysteine protease family				G
	TraesCS2D01G07240	1	***	AT5G17210.1	transmembrane protein, putative (DUF1218)	PF06749: Protein of unknown function (DUF1218)	IPR009606: Protein of unknown function DUF1218		G	PF06749	IPR009606
	TraesCS2D01G07250	1	***	AT2G33170.2	Leucine-rich repeat receptor-like protein kinase family protein	PF08263: Leucine rich repeat N-terminal domain; PF00560: Leucine Rich Repeat; PF13855: Leucine rich repeat; PF13516: Leucine Rich repeat	IPR001611: Leucine-rich repeat; IPR003591: Leucine-rich repeat, typical subtype; IPR013210: Leucine-rich repeat-containing N-terminal, plant-type; IPR032675: Leucine-rich repeat domain, L domain-like	GO:0005515 MF: protein binding	G	PF08263; PF00560; PF13855; PF13516	IPR001611; IPR003591; IPR013210; IPR032675	GO:0005515
	TraesCS2D01G07260	1	***	tr|A0A1D5UWD9|A0A1D5UWD9_WHEAT	Glycosyltransferase	PF00201: UDP-glucoronosyl and UDP-glucosyl transferase	IPR002213: UDP-glucuronosyl/UDP-glucosyltransferase	GO:0008152 BP: metabolic process;GO:0016758 MF: transferase activity, transferring hexosyl groups	G	PF00201	IPR002213	GO:0008152; GO:0016758
	TraesCS2D01G07270	1	--*	AT1G69630.1	F-box/RNI-like superfamily protein		IPR032675: Leucine-rich repeat domain, L domain-like		TE?		IPR032675
	TraesCS2D01G07280	1	***	tr|M8D5X7|M8D5X7_AEGTA	5'-3' exoribonuclease 3	PF03159: XRN 5'-3' exonuclease N-terminus	IPR001878: Zinc finger, CCHC-type; IPR004859: Putative 5-3 exonuclease; IPR017151: 5'-3' exoribonuclease 2/3	GO:0003676 MF: nucleic acid binding;GO:0004527 MF: exonuclease activity;GO:0004534 MF: 5'-3' exoribonuclease activity;GO:0005634 CC: nucleus;GO:0006139 BP: nucleobase-containing compound metabolic process;GO:0008270 MF: zinc ion binding	G	PF03159	IPR001878; IPR004859; IPR017151	GO:0003676; GO:0004527; GO:0004534; GO:0005634; GO:0006139; GO:0008270
	TraesCS2D01G07290	1	***	tr|F2DNP6|F2DNP6_HORVV	Ubiquitin thioesterase	PF10275: Peptidase C65 Otubain	IPR019400: Peptidase C65, otubain		G	PF10275	IPR019400
	TraesCS2D01G07300	1	***	tr|F2DNP6|F2DNP6_HORVV	Ubiquitin thioesterase	PF10275: Peptidase C65 Otubain	IPR019400: Peptidase C65, otubain		G	PF10275	IPR019400
	TraesCS2D01G07310	1	***	tr|F2DNP6|F2DNP6_HORVV	Ubiquitin thioesterase	PF10275: Peptidase C65 Otubain	IPR019400: Peptidase C65, otubain		G	PF10275	IPR019400
	TraesCS2D01G07320	1	***	tr|A0A1D5V0M5|A0A1D5V0M5_WHEAT	CASP-like protein	PF04535: Domain of unknown function (DUF588)	IPR006702: Domain of unknown function DUF588		G	PF04535	IPR006702
	TraesCS2D01G07330	1	--*	AT1G56400.1	F-box family protein		IPR001810: F-box domain; IPR032675: Leucine-rich repeat domain, L domain-like	GO:0005515 MF: protein binding	TE?		IPR001810; IPR032675	GO:0005515
	TraesCS2D01G07340	1	***	tr|A0A164UT87|A0A164UT87_DAUCA	Acetyltransferase component of pyruvate dehydrogenase complex	PF00364: Biotin-requiring enzyme; PF02817: e3 binding domain; PF00198: 2-oxoacid dehydrogenases acyltransferase (catalytic domain)	IPR000089: Biotin/lipoyl attachment; IPR001078: 2-oxoacid dehydrogenase acyltransferase, catalytic domain; IPR003016: 2-oxo acid dehydrogenase, lipoyl-binding site; IPR004167: E3-binding domain; IPR011053: Single hybrid motif	GO:0008152 BP: metabolic process;GO:0016746 MF: transferase activity, transferring acyl groups	G	PF00364; PF02817; PF00198	IPR000089; IPR001078; IPR003016; IPR004167; IPR011053	GO:0008152; GO:0016746
	TraesCS2D01G07350	1	***	tr|Q9ATG9|Q9ATG9_WHEAT	High affinity nitrate transporter	PF07690: Major Facilitator Superfamily	IPR011701: Major facilitator superfamily; IPR020846: Major facilitator superfamily domain	GO:0016021 CC: integral component of membrane;GO:0055085 BP: transmembrane transport	G	PF07690	IPR011701; IPR020846	GO:0016021; GO:0055085
	TraesCS2D01G07360	1	***	tr|Q6TM44|Q6TM44_MAIZE	Germin-like protein	PF00190: Cupin	IPR001929: Germin; IPR006045: Cupin 1; IPR011051: RmlC-like cupin domain; IPR014710: RmlC-like jelly roll fold; IPR019780: Germin, manganese binding site	GO:0030145 MF: manganese ion binding;GO:0045735 MF: nutrient reservoir activity	G	PF00190	IPR001929; IPR006045; IPR011051; IPR014710; IPR019780	GO:0030145; GO:0045735
	TraesCS2D01G07370	1	***	tr|Q6TM44|Q6TM44_MAIZE	Germin-like protein	PF00190: Cupin	IPR001929: Germin; IPR006045: Cupin 1; IPR011051: RmlC-like cupin domain; IPR014710: RmlC-like jelly roll fold; IPR019780: Germin, manganese binding site	GO:0030145 MF: manganese ion binding;GO:0045735 MF: nutrient reservoir activity	G	PF00190	IPR001929; IPR006045; IPR011051; IPR014710; IPR019780	GO:0030145; GO:0045735
	TraesCS2D01G07380	1	*-*	tr|D7MLF3|D7MLF3_ARALL	F-box family protein	PF00646: F-box domain; PF08387: FBD	IPR001810: F-box domain; IPR006566: FBD domain; IPR032675: Leucine-rich repeat domain, L domain-like	GO:0005515 MF: protein binding	TE?	PF00646; PF08387	IPR001810; IPR006566; IPR032675	GO:0005515
	TraesCS2D01G07390	1	***	tr|A0A0K9Q369|A0A0K9Q369_ZOSMR	1-deoxy-D-xylulose-5-phosphate synthase, Transketolase	PF00456: Transketolase, thiamine diphosphate binding domain; PF02779: Transketolase, pyrimidine binding domain; PF02780: Transketolase, C-terminal domain	IPR005474: Transketolase, N-terminal; IPR005475: Transketolase-like, pyrimidine-binding domain; IPR005478: Transketolase, bacterial-like; IPR009014: Transketolase C-terminal/Pyruvate-ferredoxin oxidoreductase domain II; IPR029061: Thiamin diphosphate-binding fold; IPR033248: Transketolase, C-terminal domain	GO:0003824 MF: catalytic activity;GO:0004802 MF: transketolase activity;GO:0008152 BP: metabolic process	G	PF00456; PF02779; PF02780	IPR005474; IPR005475; IPR005478; IPR009014; IPR029061; IPR033248	GO:0003824; GO:0004802; GO:0008152
	TraesCS2D01G07400	1	***	tr|A0A199US17|A0A199US17_ANACO	Acyl-[acyl-carrier-protein] desaturase	PF03405: Fatty acid desaturase	IPR005067: Fatty acid desaturase, type 2; IPR009078: Ferritin-like superfamily	GO:0006631 BP: fatty acid metabolic process;GO:0045300 MF: acyl-[acyl-carrier-protein] desaturase activity;GO:0055114 BP: oxidation-reduction process	G	PF03405	IPR005067; IPR009078	GO:0006631; GO:0045300; GO:0055114
	TraesCS2D01G07410	1	***	tr|A0A199US17|A0A199US17_ANACO	Acyl-[acyl-carrier-protein] desaturase	PF03405: Fatty acid desaturase	IPR005067: Fatty acid desaturase, type 2; IPR009078: Ferritin-like superfamily	GO:0006631 BP: fatty acid metabolic process;GO:0045300 MF: acyl-[acyl-carrier-protein] desaturase activity;GO:0055114 BP: oxidation-reduction process	G	PF03405	IPR005067; IPR009078	GO:0006631; GO:0045300; GO:0055114
	TraesCS2D01G07420	1	***	tr|A0A199US17|A0A199US17_ANACO	Acyl-[acyl-carrier-protein] desaturase	PF03405: Fatty acid desaturase	IPR005067: Fatty acid desaturase, type 2; IPR009078: Ferritin-like superfamily	GO:0006631 BP: fatty acid metabolic process;GO:0045300 MF: acyl-[acyl-carrier-protein] desaturase activity;GO:0055114 BP: oxidation-reduction process	G	PF03405	IPR005067; IPR009078	GO:0006631; GO:0045300; GO:0055114
	TraesCS2D01G07430	1	*-*	tr|A0A072U5A2|A0A072U5A2_MEDTR	Methyl-CpG-binding domain protein	PF01429: Methyl-CpG binding domain	IPR000637: HMG-I/HMG-Y, DNA-binding, conserved site; IPR001739: Methyl-CpG DNA binding; IPR016177: DNA-binding domain	GO:0003677 MF: DNA binding;GO:0005634 CC: nucleus;GO:0006355 BP: regulation of transcription, DNA-templated	G	PF01429	IPR000637; IPR001739; IPR016177	GO:0003677; GO:0005634; GO:0006355
	TraesCS2D01G07440	1	***	tr|B6T417|B6T417_MAIZE	IAA-amino acid hydrolase ILR1	PF01546: Peptidase family M20/M25/M40; PF07687: Peptidase dimerisation domain	IPR002933: Peptidase M20; IPR011650: Peptidase M20, dimerisation domain; IPR017439: Amidohydrolase	GO:0008152 BP: metabolic process;GO:0016787 MF: hydrolase activity	G	PF01546; PF07687	IPR002933; IPR011650; IPR017439	GO:0008152; GO:0016787
	TraesCS2D01G07450	1	***	AT3G13510.1	carboxyl-terminal peptidase, putative (DUF239)	PF14365: Domain of unknown function (DUF4409); PF03080: Domain of unknown function (DUF239)	IPR004314: Neprosin; IPR025521: Neprosin activation peptide		G	PF14365; PF03080	IPR004314; IPR025521
	TraesCS2D01G07460	1	*-*	AT3G58980.1	F-box family protein	PF00646: F-box domain; PF07723: Leucine Rich Repeat	IPR001810: F-box domain; IPR013101: Leucine-rich repeat 2; IPR032675: Leucine-rich repeat domain, L domain-like	GO:0005515 MF: protein binding	TE?	PF00646; PF07723	IPR001810; IPR013101; IPR032675	GO:0005515
	TraesCS2D01G07470	1	***	tr|B6T417|B6T417_MAIZE	IAA-amino acid hydrolase ILR1	PF01546: Peptidase family M20/M25/M40; PF07687: Peptidase dimerisation domain	IPR002933: Peptidase M20; IPR011650: Peptidase M20, dimerisation domain; IPR017439: Amidohydrolase	GO:0008152 BP: metabolic process;GO:0016787 MF: hydrolase activity	G	PF01546; PF07687	IPR002933; IPR011650; IPR017439	GO:0008152; GO:0016787
	TraesCS2D01G07480	1	***	tr|B6T417|B6T417_MAIZE	IAA-amino acid hydrolase ILR1	PF01546: Peptidase family M20/M25/M40; PF07687: Peptidase dimerisation domain	IPR002933: Peptidase M20; IPR011650: Peptidase M20, dimerisation domain; IPR017439: Amidohydrolase	GO:0008152 BP: metabolic process;GO:0016787 MF: hydrolase activity	G	PF01546; PF07687	IPR002933; IPR011650; IPR017439	GO:0008152; GO:0016787
	TraesCS2D01G07490	1			Unknown protein				U
	TraesCS2D01G07500	1	***	tr|A0A0E0KNI5|A0A0E0KNI5_ORYPU	Amine oxidase	PF02727: Copper amine oxidase, N2 domain; PF02728: Copper amine oxidase, N3 domain; PF01179: Copper amine oxidase, enzyme domain	IPR000269: Copper amine oxidase; IPR015798: Copper amine oxidase, C-terminal; IPR015800: Copper amine oxidase, N2-terminal; IPR015802: Copper amine oxidase, N3-terminal; IPR016182: Copper amine oxidase, N-terminal	GO:0005507 MF: copper ion binding;GO:0008131 MF: primary amine oxidase activity;GO:0009308 BP: amine metabolic process;GO:0048038 MF: quinone binding;GO:0055114 BP: oxidation-reduction process	G	PF02727; PF02728; PF01179	IPR000269; IPR015798; IPR015800; IPR015802; IPR016182	GO:0005507; GO:0008131; GO:0009308; GO:0048038; GO:0055114
	TraesCS2D01G07510	1			Unknown protein				U
	TraesCS2D01G07520	1	***	tr|A0A1D6DF81|A0A1D6DF81_WHEAT	L-lactate dehydrogenase	PF00056: lactate/malate dehydrogenase, NAD binding domain; PF02866: lactate/malate dehydrogenase, alpha/beta C-terminal domain	IPR001236: Lactate/malate dehydrogenase, N-terminal; IPR001557: L-lactate/malate dehydrogenase; IPR011304: L-lactate dehydrogenase; IPR015955: Lactate dehydrogenase/glycoside hydrolase, family 4, C-terminal; IPR016040: NAD(P)-binding domain; IPR018177: L-lactate dehydrogenase, active site; IPR022383: Lactate/malate dehydrogenase, C-terminal	GO:0003824 MF: catalytic activity;GO:0004459 MF: L-lactate dehydrogenase activity;GO:0005737 CC: cytoplasm;GO:0005975 BP: carbohydrate metabolic process;GO:0016491 MF: oxidoreductase activity;GO:0016616 MF: oxidoreductase activity, acting on the CH-OH group of donors, NAD or NADP as acceptor;GO:0019752 BP: carboxylic acid metabolic process;GO:0055114 BP: oxidation-reduction process	G	PF00056; PF02866	IPR001236; IPR001557; IPR011304; IPR015955; IPR016040; IPR018177; IPR022383	GO:0003824; GO:0004459; GO:0005737; GO:0005975; GO:0016491; GO:0016616; GO:0019752; GO:0055114
	TraesCS2D01G07530	1	***	tr|A0A1B2LUN9|A0A1B2LUN9_9CARY	Elongation factor 1 alpha	PF00009: Elongation factor Tu GTP binding domain; PF03144: Elongation factor Tu domain 2; PF03143: Elongation factor Tu C-terminal domain	IPR000795: Transcription factor, GTP-binding domain; IPR004160: Translation elongation factor EFTu/EF1A, C-terminal; IPR004161: Translation elongation factor EFTu-like, domain 2; IPR009000: Translation protein, beta-barrel domain; IPR009001: Translation elongation factor EF1A/initiation factor IF2gamma, C-terminal; IPR027417: P-loop containing nucleoside triphosphate hydrolase; IPR031157: Tr-type…	GO:0003924 MF: GTPase activity;GO:0005525 MF: GTP binding	G	PF00009; PF03144; PF03143	IPR000795; IPR004160; IPR004161; IPR009000; IPR009001; IPR027417; IPR031157	GO:0003924; GO:0005525
	TraesCS2D01G07540	1	*-*	AT4G13985.1	FBD-associated F-box protein	PF08387: FBD	IPR001810: F-box domain; IPR006566: FBD domain; IPR032675: Leucine-rich repeat domain, L domain-like	GO:0005515 MF: protein binding	TE?	PF08387	IPR001810; IPR006566; IPR032675	GO:0005515
	TraesCS2D01G07550	1	***	tr|A0A1E5VD12|A0A1E5VD12_9POAL	ER membrane protein complex subunit 8/9-like protein	PF03665: Uncharacterised protein family (UPF0172)	IPR005366: ER membrane protein complex subunit 8/9		G	PF03665	IPR005366
	TraesCS2D01G07560	1	***	tr|A0A1D5TLV5|A0A1D5TLV5_WHEAT	Glycosyltransferase	PF00201: UDP-glucoronosyl and UDP-glucosyl transferase	IPR002213: UDP-glucuronosyl/UDP-glucosyltransferase	GO:0008152 BP: metabolic process;GO:0016758 MF: transferase activity, transferring hexosyl groups	G	PF00201	IPR002213	GO:0008152; GO:0016758
	TraesCS2D01G07570	1	*-*	AT5G45540.1	transmembrane protein, putative (DUF594)	PF13968: Domain of unknown function (DUF4220); PF04578: Protein of unknown function, DUF594	IPR007658: Protein of unknown function DUF594; IPR025315: Domain of unknown function DUF4220		G	PF13968; PF04578	IPR007658; IPR025315
	TraesCS2D01G07580	1	*-*	sp|A8MBU4|NPD_CALMQ	NAD-dependent protein deacetylase	PF02146: Sir2 family	IPR003000: Sirtuin family; IPR026590: Sirtuin family, catalytic core domain; IPR029035: DHS-like NAD/FAD-binding domain	GO:0070403 MF: NAD+ binding	G	PF02146	IPR003000; IPR026590; IPR029035	GO:0070403
	TraesCS2D01G07590	1	-**	tr|B6U1E3|B6U1E3_MAIZE	Glycine-rich cell wall structural protein 2				G
	TraesCS2D01G07600	1	*-*	tr|M8BUN2|M8BUN2_AEGTA	Strictosidine synthase	PF03088: Strictosidine synthase	IPR011042: Six-bladed beta-propeller, TolB-like; IPR018119: Strictosidine synthase, conserved region	GO:0009058 BP: biosynthetic process;GO:0016844 MF: strictosidine synthase activity	G	PF03088	IPR011042; IPR018119	GO:0009058; GO:0016844
	TraesCS2D01G07610	1	--*	AT2G40310.1	Pectin lyase-like superfamily protein	PF12274: Protein of unknown function (DUF3615)	IPR022059: Protein of unknown function DUF3615		G	PF12274	IPR022059
	TraesCS2D01G07620	1	*-*	tr|M8BUN2|M8BUN2_AEGTA	Strictosidine synthase	PF03088: Strictosidine synthase	IPR011042: Six-bladed beta-propeller, TolB-like; IPR018119: Strictosidine synthase, conserved region	GO:0009058 BP: biosynthetic process;GO:0016844 MF: strictosidine synthase activity	G	PF03088	IPR011042; IPR018119	GO:0009058; GO:0016844
	TraesCS2D01G07630	1	*-*	tr|M8BUN2|M8BUN2_AEGTA	Strictosidine synthase	PF03088: Strictosidine synthase	IPR011042: Six-bladed beta-propeller, TolB-like; IPR018119: Strictosidine synthase, conserved region	GO:0009058 BP: biosynthetic process;GO:0016844 MF: strictosidine synthase activity	G	PF03088	IPR011042; IPR018119	GO:0009058; GO:0016844
	TraesCS2D01G07640	1	*-*	tr|M8BUN2|M8BUN2_AEGTA	Strictosidine synthase	PF03088: Strictosidine synthase	IPR011042: Six-bladed beta-propeller, TolB-like; IPR018119: Strictosidine synthase, conserved region	GO:0009058 BP: biosynthetic process;GO:0016844 MF: strictosidine synthase activity	G	PF03088	IPR011042; IPR018119	GO:0009058; GO:0016844
	TraesCS2D01G07650	1	*-*	tr|Q9SC42|Q9SC42_PEA	Proline-rich protein		IPR002068: Alpha crystallin/Hsp20 domain; IPR008978: HSP20-like chaperone		G		IPR002068; IPR008978
	TraesCS2D01G07660	1	***	tr|Q8L5E5|Q8L5E5_HORVU	Dof zinc finger protein	PF02701: Dof domain, zinc finger	IPR003851: Zinc finger, Dof-type	GO:0003677 MF: DNA binding;GO:0006355 BP: regulation of transcription, DNA-templated	TE?	PF02701	IPR003851	GO:0003677; GO:0006355
	TraesCS2D01G07670	1	***	tr|D7LDA2|D7LDA2_ARALL	Kinase family protein	PF00582: Universal stress protein family; PF07714: Protein tyrosine kinase; PF04564: U-box domain	IPR000719: Protein kinase domain; IPR001245: Serine-threonine/tyrosine-protein kinase, catalytic domain; IPR003613: U box domain; IPR006016: UspA; IPR011009: Protein kinase-like domain; IPR013083: Zinc finger, RING/FYVE/PHD-type; IPR014729: Rossmann-like alpha/beta/alpha sandwich fold	GO:0004672 MF: protein kinase activity;GO:0004842 MF: ubiquitin-protein transferase activity;GO:0005524 MF: ATP binding;GO:0006468 BP: protein phosphorylation;GO:0006950 BP: response to stress;GO:0016567 BP: protein ubiquitination	G	PF00582; PF07714; PF04564	IPR000719; IPR001245; IPR003613; IPR006016; IPR011009; IPR013083; IPR014729	GO:0004672; GO:0004842; GO:0005524; GO:0006468; GO:0006950; GO:0016567
	TraesCS2D01G07680	0	***	tr|Q58FW4|Q58FW4_ARATH	Peptide transporter family protein				G
	TraesCS2D01G07690	1	***	tr|B9HTM3|B9HTM3_POPTR	2-oxoglutarate dehydrogenase E1 component family protein	PF16078: 2-oxoglutarate dehydrogenase N-terminus; PF00676: Dehydrogenase E1 component; PF02779: Transketolase, pyrimidine binding domain; PF16870: 2-oxoglutarate dehydrogenase C-terminal	IPR001017: Dehydrogenase, E1 component; IPR005475: Transketolase-like, pyrimidine-binding domain; IPR011603: 2-oxoglutarate dehydrogenase E1 component; IPR029061: Thiamin diphosphate-binding fold; IPR031717: Multifunctional 2-oxoglutarate metabolism enzyme, C-terminal; IPR032106: 2-oxoglutarate dehydrogenase E1 component, N-terminal domain	GO:0004591 MF: oxoglutarate dehydrogenase (succinyl-transferring) activity;GO:0006099 BP: tricarboxylic acid cycle;GO:0008152 BP: metabolic process;GO:0016624 MF: oxidoreductase activity, acting on the aldehyde or oxo group of donors, disulfide as acceptor;GO:0030976 MF: thiamine pyrophosphate binding;GO:0055114 BP: oxidation-reduction process	G	PF16078; PF00676; PF02779; PF16870	IPR001017; IPR005475; IPR011603; IPR029061; IPR031717; IPR032106	GO:0004591; GO:0006099; GO:0008152; GO:0016624; GO:0030976; GO:0055114
	TraesCS2D01G07700	1	--*	tr|A0A0K1SBG8|A0A0K1SBG8_REHGL	Telomere repeat-binding factor like-protein	PF00249: Myb-like DNA-binding domain	IPR001005: SANT/Myb domain; IPR009057: Homeobox domain-like; IPR017930: Myb domain	GO:0003677 MF: DNA binding	G	PF00249	IPR001005; IPR009057; IPR017930	GO:0003677
	TraesCS2D01G07710	1	***	AT3G15351.5	P53/DNA damage-regulated protein				G
	TraesCS2D01G07720	1	*-*	AT4G28760.2	methyl-coenzyme M reductase II subunit gamma, putative (DUF3741)	PF14383: DUF761-associated sequence motif; PF12552: Protein of unknown function (DUF3741); PF14309: Domain of unknown function (DUF4378)	IPR022212: Domain of unknown function DUF3741; IPR025486: Domain of unknown function DUF4378; IPR032795: DUF3741-associated sequence motif		G	PF14383; PF12552; PF14309	IPR022212; IPR025486; IPR032795
	TraesCS2D01G07730	1	***	tr|A0A118JWF2|A0A118JWF2_CYNCS	LPS-induced tumor necrosis factor alpha factor	PF10601: LITAF-like zinc ribbon domain	IPR006629: LPS-induced tumour necrosis factor alpha factor		G	PF10601	IPR006629
	TraesCS2D01G07740	1	***	tr|F4J0C4|F4J0C4_ARATH	Actin cross-linking protein, putative (DUF569)	PF04601: Domain of unknown function (DUF569)	IPR007679: Domain of unknown function DUF569; IPR008999: Actin cross-linking		G	PF04601	IPR007679; IPR008999
	TraesCS2D01G07750	1	-**	AT3G28630.1	actin cross-linking protein, putative (DUF569)	PF04601: Domain of unknown function (DUF569)	IPR007679: Domain of unknown function DUF569; IPR008999: Actin cross-linking		G	PF04601	IPR007679; IPR008999
	TraesCS2D01G07760	1	***	tr|Q8GXC9|Q8GXC9_ARATH	Actin cross-linking protein, putative (DUF569)	PF04601: Domain of unknown function (DUF569)	IPR007679: Domain of unknown function DUF569; IPR008999: Actin cross-linking		G	PF04601	IPR007679; IPR008999
	TraesCS2D01G07770	1	*-*	tr|Q5ZCV2|Q5ZCV2_ORYSJ	DNAJ heat shock N-terminal domain-containing protein-like	PF11926: Domain of unknown function (DUF3444)	IPR024593: Domain of unknown function DUF3444		G	PF11926	IPR024593
	TraesCS2D01G07780	1	***	tr|F4J0C4|F4J0C4_ARATH	Actin cross-linking protein, putative (DUF569)	PF04601: Domain of unknown function (DUF569)	IPR007679: Domain of unknown function DUF569; IPR008999: Actin cross-linking		G	PF04601	IPR007679; IPR008999
	TraesCS2D01G07790	1	*-*	tr|Q2R254|Q2R254_ORYSJ	DnaJ domain containing protein, expressed	PF11926: Domain of unknown function (DUF3444)	IPR024593: Domain of unknown function DUF3444		G	PF11926	IPR024593
	TraesCS2D01G07800	1	***	tr|Q2R254|Q2R254_ORYSJ	DnaJ domain containing protein, expressed	PF11926: Domain of unknown function (DUF3444)	IPR013083: Zinc finger, RING/FYVE/PHD-type; IPR024593: Domain of unknown function DUF3444		G	PF11926	IPR013083; IPR024593
	TraesCS2D01G07810	1	***	tr|F4J0C4|F4J0C4_ARATH	Actin cross-linking protein, putative (DUF569)	PF04601: Domain of unknown function (DUF569)	IPR007679: Domain of unknown function DUF569; IPR008999: Actin cross-linking		G	PF04601	IPR007679; IPR008999
	TraesCS2D01G07820	1	***	AT1G19160.1	F-box family protein	PF00646: F-box domain; PF08268: F-box associated domain	IPR001810: F-box domain; IPR013187: F-box associated domain, type 3; IPR017451: F-box associated interaction domain	GO:0005515 MF: protein binding	TE?	PF00646; PF08268	IPR001810; IPR013187; IPR017451	GO:0005515
	TraesCS2D01G07830	1	***	tr|F4J0C4|F4J0C4_ARATH	Actin cross-linking protein, putative (DUF569)	PF04601: Domain of unknown function (DUF569)	IPR007679: Domain of unknown function DUF569; IPR008999: Actin cross-linking		G	PF04601	IPR007679; IPR008999
	TraesCS2D01G07840	1	--*	tr|G1UC42|G1UC42_EUSER	Gag-pol polyprotein	PF14111: Domain of unknown function (DUF4283)	IPR001878: Zinc finger, CCHC-type; IPR025558: Domain of unknown function DUF4283	GO:0003676 MF: nucleic acid binding;GO:0008270 MF: zinc ion binding	TE	PF14111	IPR001878; IPR025558	GO:0003676; GO:0008270
	TraesCS2D01G07850	1	*-*	tr|A0A072U2T5|A0A072U2T5_MEDTR	Kinase interacting (KIP1-like) family protein	PF07765: KIP1-like protein	IPR011684: Protein Networked (NET), actin-binding (NAB) domain	GO:0003779 MF: actin binding	G	PF07765	IPR011684	GO:0003779
	TraesCS2D01G07860	1	***	tr|Q14F61|Q14F61_WHEAT	Expansin protein	PF01357: Pollen allergen	IPR007112: Expansin/pollen allergen, DPBB domain; IPR007117: Expansin, cellulose-binding-like domain; IPR007118: Expansin/Lol pI; IPR009009: RlpA-like protein, double-psi beta-barrel domain	GO:0005576 CC: extracellular region	G	PF01357	IPR007112; IPR007117; IPR007118; IPR009009	GO:0005576
	TraesCS2D01G07870	1	***	tr|W9R7I3|W9R7I3_9ROSA	UDP-glycosyltransferase	PF00201: UDP-glucoronosyl and UDP-glucosyl transferase	IPR002213: UDP-glucuronosyl/UDP-glucosyltransferase	GO:0008152 BP: metabolic process;GO:0016758 MF: transferase activity, transferring hexosyl groups	G	PF00201	IPR002213	GO:0008152; GO:0016758
	TraesCS2D01G07880	1	***	tr|Q14F61|Q14F61_WHEAT	Expansin protein	PF03330: Lytic transglycolase; PF01357: Pollen allergen	IPR005795: Major pollen allergen Lol pI; IPR007112: Expansin/pollen allergen, DPBB domain; IPR007117: Expansin, cellulose-binding-like domain; IPR007118: Expansin/Lol pI; IPR009009: RlpA-like protein, double-psi beta-barrel domain	GO:0005576 CC: extracellular region;GO:0019953 BP: sexual reproduction	G	PF03330; PF01357	IPR005795; IPR007112; IPR007117; IPR007118; IPR009009	GO:0005576; GO:0019953
	TraesCS2D01G07890	1	***	tr|Q14F61|Q14F61_WHEAT	Expansin protein	PF03330: Lytic transglycolase; PF01357: Pollen allergen	IPR005795: Major pollen allergen Lol pI; IPR007112: Expansin/pollen allergen, DPBB domain; IPR007117: Expansin, cellulose-binding-like domain; IPR007118: Expansin/Lol pI; IPR009009: RlpA-like protein, double-psi beta-barrel domain	GO:0005576 CC: extracellular region;GO:0019953 BP: sexual reproduction	G	PF03330; PF01357	IPR005795; IPR007112; IPR007117; IPR007118; IPR009009	GO:0005576; GO:0019953
	TraesCS2D01G07900	1	*-*	tr|A0A1E5WLY3|A0A1E5WLY3_9POAL	Ribosome production factor 2-like protein				G
	TraesCS2D01G07910	1	*-*	tr|A0A0B0PZM3|A0A0B0PZM3_GOSAR	Transcription factor protein		IPR011598: Myc-type, basic helix-loop-helix (bHLH) domain	GO:0046983 MF: protein dimerization activity	G		IPR011598	GO:0046983
	TraesCS2D01G07920	1	***	tr|Q6TKQ5|Q6TKQ5_VITAE	Protein kinase-like protein	PF07714: Protein tyrosine kinase	IPR000719: Protein kinase domain; IPR001245: Serine-threonine/tyrosine-protein kinase, catalytic domain; IPR008271: Serine/threonine-protein kinase, active site; IPR011009: Protein kinase-like domain; IPR017441: Protein kinase, ATP binding site	GO:0004672 MF: protein kinase activity;GO:0005524 MF: ATP binding;GO:0006468 BP: protein phosphorylation	G	PF07714	IPR000719; IPR001245; IPR008271; IPR011009; IPR017441	GO:0004672; GO:0005524; GO:0006468
	TraesCS2D01G07930	1	***	tr|A0A075W784|A0A075W784_AEGBI	NAD(P)H-quinone oxidoreductase subunit 6, chloroplastic	PF00499: NADH-ubiquinone/plastoquinone oxidoreductase chain 6	IPR001457: NADH:ubiquinone/plastoquinone oxidoreductase, chain 6	GO:0008137 MF: NADH dehydrogenase (ubiquinone) activity;GO:0055114 BP: oxidation-reduction process	G	PF00499	IPR001457	GO:0008137; GO:0055114
	TraesCS2D01G07940	1	***	tr|A0A0F6T364|A0A0F6T364_9POAL	NADH-quinone oxidoreductase subunit K	PF00420: NADH-ubiquinone/plastoquinone oxidoreductase chain 4L	IPR001133: NADH-ubiquinone oxidoreductase chain 4L/K	GO:0016651 MF: oxidoreductase activity, acting on NAD(P)H;GO:0042773 BP: ATP synthesis coupled electron transport;GO:0055114 BP: oxidation-reduction process	G	PF00420	IPR001133	GO:0016651; GO:0042773; GO:0055114
	TraesCS2D01G07950	1	***	AT5G66070.5	RING/U-box superfamily protein	PF13639: Ring finger domain	IPR001841: Zinc finger, RING-type; IPR013083: Zinc finger, RING/FYVE/PHD-type	GO:0005515 MF: protein binding;GO:0008270 MF: zinc ion binding	G	PF13639	IPR001841; IPR013083	GO:0005515; GO:0008270
	TraesCS2D01G07960	0	***	tr|A7J5U1|A7J5U1_WHEAT	Pseudo-response regulator	PF00072: Response regulator receiver domain; PF06203: CCT motif	IPR001789: Signal transduction response regulator, receiver domain; IPR010402: CCT domain; IPR011006: CheY-like superfamily	GO:0000160 BP: phosphorelay signal transduction system;GO:0005515 MF: protein binding	G	PF00072; PF06203	IPR001789; IPR010402; IPR011006	GO:0000160; GO:0005515
	TraesCS2D01G07970	1	*-*	tr|J7G573|J7G573_ROSRU	Retrotransposon polyprotein		IPR001878: Zinc finger, CCHC-type	GO:0003676 MF: nucleic acid binding;GO:0008270 MF: zinc ion binding	TE		IPR001878	GO:0003676; GO:0008270
	TraesCS2D01G07980	1	--*	AT5G19400.5	Telomerase activating protein Est1				G
	TraesCS2D01G07990	1	*-*	tr|Q84MW7|Q84MW7_ORYSJ	Transposon protein, putative, mutator sub-class	PF04434: SWIM zinc finger	IPR006564: Zinc finger, PMZ-type; IPR007527: Zinc finger, SWIM-type	GO:0008270 MF: zinc ion binding	TE	PF04434	IPR006564; IPR007527	GO:0008270
	TraesCS2D01G08000	1	***	tr|Q945R5|Q945R5_HORVU	Ascorbate peroxidase	PF00141: Peroxidase	IPR002016: Haem peroxidase, plant/fungal/bacterial; IPR002207: Plant ascorbate peroxidase; IPR010255: Haem peroxidase; IPR019793: Peroxidases heam-ligand binding site; IPR019794: Peroxidase, active site	GO:0004601 MF: peroxidase activity;GO:0006979 BP: response to oxidative stress;GO:0020037 MF: heme binding;GO:0055114 BP: oxidation-reduction process	G	PF00141	IPR002016; IPR002207; IPR010255; IPR019793; IPR019794	GO:0004601; GO:0006979; GO:0020037; GO:0055114
	TraesCS2D01G08010	1	***	tr|A0A1D5V364|A0A1D5V364_WHEAT	Arogenate dehydratase	PF00800: Prephenate dehydratase	IPR001086: Prephenate dehydratase; IPR002912: ACT domain; IPR018528: Prephenate dehydratase, conserved site	GO:0004664 MF: prephenate dehydratase activity;GO:0008152 BP: metabolic process;GO:0009094 BP: L-phenylalanine biosynthetic process;GO:0016597 MF: amino acid binding	G	PF00800	IPR001086; IPR002912; IPR018528	GO:0004664; GO:0008152; GO:0009094; GO:0016597
	TraesCS2D01G08020	1	***	tr|A0A061FZR9|A0A061FZR9_THECC	Tapetum determinant 1				G
	TraesCS2D01G08030	0	***	tr|A0A1D1YTR9|A0A1D1YTR9_9ARAE	UvrABC system protein C	PF14520: Helix-hairpin-helix domain	IPR010994: RuvA domain 2-like		G	PF14520	IPR010994
	TraesCS2D01G08040	1	***	tr|A0A1D5V009|A0A1D5V009_WHEAT	Glycosyltransferases	PF03360: Glycosyltransferase family 43	IPR005027: Glycosyl transferase, family 43; IPR029044: Nucleotide-diphospho-sugar transferases	GO:0015018 MF: galactosylgalactosylxylosylprotein 3-beta-glucuronosyltransferase activity;GO:0016020 CC: membrane	G	PF03360	IPR005027; IPR029044	GO:0015018; GO:0016020
	TraesCS2D01G08050	1	***	tr|A0A1D5V010|A0A1D5V010_WHEAT	Glycosyltransferases	PF03360: Glycosyltransferase family 43	IPR005027: Glycosyl transferase, family 43; IPR029044: Nucleotide-diphospho-sugar transferases	GO:0015018 MF: galactosylgalactosylxylosylprotein 3-beta-glucuronosyltransferase activity;GO:0016020 CC: membrane	G	PF03360	IPR005027; IPR029044	GO:0015018; GO:0016020
	TraesCS2D01G08060	1	--*	tr|Q9C771|Q9C771_ARATH	Myb/SANT-like DNA-binding domain protein				G
	TraesCS2D01G08070	1	--*	AT1G49610.1	F-box family protein	PF08387: FBD	IPR001810: F-box domain; IPR006566: FBD domain; IPR032675: Leucine-rich repeat domain, L domain-like	GO:0005515 MF: protein binding	TE?	PF08387	IPR001810; IPR006566; IPR032675	GO:0005515
	TraesCS2D01G08080	1	***	tr|M8CB58|M8CB58_AEGTA	Elongation factor 1-alpha	PF00009: Elongation factor Tu GTP binding domain; PF03144: Elongation factor Tu domain 2; PF03143: Elongation factor Tu C-terminal domain	IPR000795: Transcription factor, GTP-binding domain; IPR004160: Translation elongation factor EFTu/EF1A, C-terminal; IPR004161: Translation elongation factor EFTu-like, domain 2; IPR004539: Translation elongation factor EF1A, eukaryotic/archaeal; IPR009000: Translation protein, beta-barrel domain; IPR009001: Translation elongation factor EF1A/initiation factor IF2gamma, C-terminal; IPR027417: P-l…	GO:0003746 MF: translation elongation factor activity;GO:0003924 MF: GTPase activity;GO:0005525 MF: GTP binding;GO:0005737 CC: cytoplasm;GO:0006414 BP: translational elongation	G	PF00009; PF03144; PF03143	IPR000795; IPR004160; IPR004161; IPR004539; IPR009000; IPR009001; IPR027417; IPR031157	GO:0003746; GO:0003924; GO:0005525; GO:0005737; GO:0006414
	TraesCS2D01G08090	1	***	tr|M8CB58|M8CB58_AEGTA	Elongation factor 1-alpha	PF00009: Elongation factor Tu GTP binding domain; PF03144: Elongation factor Tu domain 2; PF03143: Elongation factor Tu C-terminal domain	IPR000795: Transcription factor, GTP-binding domain; IPR004160: Translation elongation factor EFTu/EF1A, C-terminal; IPR004161: Translation elongation factor EFTu-like, domain 2; IPR004539: Translation elongation factor EF1A, eukaryotic/archaeal; IPR009000: Translation protein, beta-barrel domain; IPR009001: Translation elongation factor EF1A/initiation factor IF2gamma, C-terminal; IPR027417: P-l…	GO:0003746 MF: translation elongation factor activity;GO:0003924 MF: GTPase activity;GO:0005525 MF: GTP binding;GO:0005737 CC: cytoplasm;GO:0006414 BP: translational elongation	G	PF00009; PF03144; PF03143	IPR000795; IPR004160; IPR004161; IPR004539; IPR009000; IPR009001; IPR027417; IPR031157	GO:0003746; GO:0003924; GO:0005525; GO:0005737; GO:0006414
	TraesCS2D01G08100	1	***	tr|A0A0K9NNE9|A0A0K9NNE9_ZOSMR	Yellow stripe-like transporter 12	PF03169: OPT oligopeptide transporter protein	IPR004813: Oligopeptide transporter, OPT superfamily	GO:0055085 BP: transmembrane transport	G	PF03169	IPR004813	GO:0055085
	TraesCS2D01G08110	1	--*	sp|A7HN71|CSRA_FERNB	Carbon storage regulator homolog				G
	TraesCS2D01G08120	0	***	tr|A0A0K9NNE9|A0A0K9NNE9_ZOSMR	Yellow stripe-like transporter 12	PF03169: OPT oligopeptide transporter protein	IPR004813: Oligopeptide transporter, OPT superfamily	GO:0055085 BP: transmembrane transport	G	PF03169	IPR004813	GO:0055085
	TraesCS2D01G08130	1	-**	sp|A1TSP8|RL33_ACIAC	50S ribosomal protein L33				G
	TraesCS2D01G08140	1	***	tr|W5BP96|W5BP96_WHEAT	MLO-like protein	PF03094: Mlo family	IPR004326: Mlo-related protein	GO:0006952 BP: defense response;GO:0016021 CC: integral component of membrane	G	PF03094	IPR004326	GO:0006952; GO:0016021
	TraesCS2D01G08150	1	***	tr|A0A1D5UYC8|A0A1D5UYC8_WHEAT	MLO-like protein	PF03094: Mlo family	IPR004326: Mlo-related protein	GO:0006952 BP: defense response;GO:0016021 CC: integral component of membrane	G	PF03094	IPR004326	GO:0006952; GO:0016021
	TraesCS2D01G08160	1	*-*	tr|Q7XH18|Q7XH18_ORYSJ	F-box domain containing protein, expressed				TE?
	TraesCS2D01G08170	1	--*	sp|Q8GIZ5|PGK_LACDL	Phosphoglycerate kinase				G
	TraesCS2D01G08180	1	-**	AT5G49610.1	F-box family protein		IPR001810: F-box domain; IPR015915: Kelch-type beta propeller	GO:0005515 MF: protein binding	TE?		IPR001810; IPR015915	GO:0005515
	TraesCS2D01G08190	1	***	tr|A0A1D5UYD4|A0A1D5UYD4_WHEAT	Peroxidase	PF00141: Peroxidase	IPR000823: Plant peroxidase; IPR002016: Haem peroxidase, plant/fungal/bacterial; IPR010255: Haem peroxidase; IPR019794: Peroxidase, active site	GO:0004601 MF: peroxidase activity;GO:0006979 BP: response to oxidative stress;GO:0020037 MF: heme binding;GO:0055114 BP: oxidation-reduction process	G	PF00141	IPR000823; IPR002016; IPR010255; IPR019794	GO:0004601; GO:0006979; GO:0020037; GO:0055114
	TraesCS2D01G08200	1	***	tr|A0A0Q3RNB0|A0A0Q3RNB0_BRADI	Phosphoinositide phospholipase C	PF00388: Phosphatidylinositol-specific phospholipase C, X domain; PF00387: Phosphatidylinositol-specific phospholipase C, Y domain; PF00168: C2 domain	IPR000008: C2 domain; IPR000909: Phosphatidylinositol-specific phospholipase C, X domain; IPR001192: Phosphoinositide phospholipase C family; IPR001711: Phospholipase C, phosphatidylinositol-specific, Y domain; IPR017946: PLC-like phosphodiesterase, TIM beta/alpha-barrel domain	GO:0004435 MF: phosphatidylinositol phospholipase C activity;GO:0005515 MF: protein binding;GO:0006629 BP: lipid metabolic process;GO:0007165 BP: signal transduction;GO:0008081 MF: phosphoric diester hydrolase activity;GO:0035556 BP: intracellular signal transduction	G	PF00388; PF00387; PF00168	IPR000008; IPR000909; IPR001192; IPR001711; IPR017946	GO:0004435; GO:0005515; GO:0006629; GO:0007165; GO:0008081; GO:0035556
	TraesCS2D01G08210	1	***	tr|R7W394|R7W394_AEGTA	Peroxidase	PF00141: Peroxidase	IPR000823: Plant peroxidase; IPR002016: Haem peroxidase, plant/fungal/bacterial; IPR010255: Haem peroxidase; IPR019794: Peroxidase, active site	GO:0004601 MF: peroxidase activity;GO:0006979 BP: response to oxidative stress;GO:0020037 MF: heme binding;GO:0055114 BP: oxidation-reduction process	G	PF00141	IPR000823; IPR002016; IPR010255; IPR019794	GO:0004601; GO:0006979; GO:0020037; GO:0055114
	TraesCS2D01G08220	0	***	tr|R7W3J7|R7W3J7_AEGTA	Symplekin	PF11935: Domain of unknown function (DUF3453); PF12295: Symplekin tight junction protein C terminal	IPR011989: Armadillo-like helical; IPR016024: Armadillo-type fold; IPR022075: Symplekin C-terminal; IPR032460: Symplekin/Pta1, N-terminal	GO:0005488 MF: binding	G	PF11935; PF12295	IPR011989; IPR016024; IPR022075; IPR032460	GO:0005488
	TraesCS2D01G08230	1	***	tr|A0A0B0Q0N1|A0A0B0Q0N1_GOSAR	D-ribose-binding periplasmic	PF14009: Domain of unknown function (DUF4228)	IPR025322: Protein of unknown function DUF4228, plant		G	PF14009	IPR025322
	TraesCS2D01G08240	1	***	tr|A0A0B0Q0N1|A0A0B0Q0N1_GOSAR	D-ribose-binding periplasmic	PF14009: Domain of unknown function (DUF4228)	IPR025322: Protein of unknown function DUF4228, plant		G	PF14009	IPR025322
	TraesCS2D01G08250	1	***	tr|A0A0B0Q0N1|A0A0B0Q0N1_GOSAR	D-ribose-binding periplasmic	PF14009: Domain of unknown function (DUF4228)	IPR025322: Protein of unknown function DUF4228, plant		G	PF14009	IPR025322
	TraesCS2D01G08260	1	***	tr|A0A0B0Q0N1|A0A0B0Q0N1_GOSAR	D-ribose-binding periplasmic	PF14009: Domain of unknown function (DUF4228)	IPR025322: Protein of unknown function DUF4228, plant		G	PF14009	IPR025322
	TraesCS2D01G08270	1	***	tr|P93350|P93350_TOBAC	Omega-3 fatty acid desaturase	PF11960: Domain of unknown function (DUF3474); PF00487: Fatty acid desaturase	IPR005804: Fatty acid desaturase domain; IPR021863: Fatty acid desaturase, N-terminal	GO:0006629 BP: lipid metabolic process;GO:0016717 MF: oxidoreductase activity, acting on paired donors, with oxidation of a pair of donors resulting in the reduction of molecular oxygen to two molecules of water;GO:0055114 BP: oxidation-reduction process	G	PF11960; PF00487	IPR005804; IPR021863	GO:0006629; GO:0016717; GO:0055114
	TraesCS2D01G08280	1	***	tr|R7W8X7|R7W8X7_AEGTA	Chaperone protein dnaJ	PF00226: DnaJ domain; PF11926: Domain of unknown function (DUF3444)	IPR001623: DnaJ domain; IPR018253: DnaJ domain, conserved site; IPR024593: Domain of unknown function DUF3444		G	PF00226; PF11926	IPR001623; IPR018253; IPR024593
	TraesCS2D01G08290	1	***	tr|M7YRR3|M7YRR3_TRIUA	Syntaxin-binding protein 5-like protein	PF12894: Anaphase-promoting complex subunit 4 WD40 domain; PF00957: Synaptobrevin	IPR001388: Synaptobrevin; IPR001680: WD40 repeat; IPR015943: WD40/YVTN repeat-like-containing domain; IPR017986: WD40-repeat-containing domain; IPR024977: Anaphase-promoting complex subunit 4, WD40 domain	GO:0005515 MF: protein binding;GO:0016021 CC: integral component of membrane;GO:0016192 BP: vesicle-mediated transport	G	PF12894; PF00957	IPR001388; IPR001680; IPR015943; IPR017986; IPR024977	GO:0005515; GO:0016021; GO:0016192
	TraesCS2D01G08300	1	*-*	tr|G7KTL9|G7KTL9_MEDTR	RING/FYVE/PHD zinc finger protein	PF16135: TPL-binding domain in jasmonate signalling	IPR000182: GNAT domain; IPR001965: Zinc finger, PHD-type; IPR011011: Zinc finger, FYVE/PHD-type; IPR013083: Zinc finger, RING/FYVE/PHD-type; IPR016181: Acyl-CoA N-acyltransferase; IPR019787: Zinc finger, PHD-finger; IPR032308: Jas TPL-binding domain	GO:0005515 MF: protein binding;GO:0008080 MF: N-acetyltransferase activity;GO:0008270 MF: zinc ion binding	G	PF16135	IPR000182; IPR001965; IPR011011; IPR013083; IPR016181; IPR019787; IPR032308	GO:0005515; GO:0008080; GO:0008270
	TraesCS2D01G08310	1	--*	AT1G77320.3	transcription coactivator		IPR001357: BRCT domain		G		IPR001357
	TraesCS2D01G08320	1	--*	AT1G11160.3	Transducin/WD40 repeat-like superfamily protein	PF07893: Protein of unknown function (DUF1668)	IPR012871: Protein of unknown function DUF1677, Oryza sativa		G	PF07893	IPR012871
	TraesCS2D01G08330	1	--*	sp|D3ZY60|PKHA8_RAT	Pleckstrin homology domain-containing family A member 8	PF07893: Protein of unknown function (DUF1668)	IPR012871: Protein of unknown function DUF1677, Oryza sativa		G	PF07893	IPR012871
	TraesCS2D01G08340	1	--*	sp|A5G743|KU2_GEOUR	Non-homologous end joining protein Ku 2				G
	TraesCS2D01G08350	1	--*	AT1G11160.3	Transducin/WD40 repeat-like superfamily protein	PF07893: Protein of unknown function (DUF1668)	IPR012871: Protein of unknown function DUF1677, Oryza sativa		G	PF07893	IPR012871
	TraesCS2D01G08360	1	***	tr|M8CKV5|M8CKV5_AEGTA	Dirigent protein	PF03018: Dirigent-like protein; PF01419: Jacalin-like lectin domain	IPR001229: Jacalin-like lectin domain; IPR004265: Plant disease resistance response protein		G	PF03018; PF01419	IPR001229; IPR004265
	TraesCS2D01G08370	1	*-*	tr|A0A061E5W2|A0A061E5W2_THECC	NAC domain protein,	PF02365: No apical meristem (NAM) protein	IPR003441: NAC domain	GO:0003677 MF: DNA binding;GO:0006355 BP: regulation of transcription, DNA-templated	G	PF02365	IPR003441	GO:0003677; GO:0006355
	TraesCS2D01G08380	1	--*	AT4G22090.1	Pectin lyase-like superfamily protein				G
	TraesCS2D01G08390	1	***	tr|A0A199VGJ0|A0A199VGJ0_ANACO	26S protease regulatory subunit	PF00004: ATPase family associated with various cellular activities (AAA)	IPR003593: AAA+ ATPase domain; IPR003959: ATPase, AAA-type, core; IPR003960: ATPase, AAA-type, conserved site; IPR005937: 26S proteasome subunit P45; IPR027417: P-loop containing nucleoside triphosphate hydrolase	GO:0005524 MF: ATP binding;GO:0005737 CC: cytoplasm;GO:0016787 MF: hydrolase activity;GO:0030163 BP: protein catabolic process	G	PF00004	IPR003593; IPR003959; IPR003960; IPR005937; IPR027417	GO:0005524; GO:0005737; GO:0016787; GO:0030163
	TraesCS2D01G08400	1	*-*	AT5G45480.1	transmembrane protein, putative (DUF594)	PF13968: Domain of unknown function (DUF4220); PF04578: Protein of unknown function, DUF594	IPR007658: Protein of unknown function DUF594; IPR025315: Domain of unknown function DUF4220		G	PF13968; PF04578	IPR007658; IPR025315
	TraesCS2D01G08410	1	***	tr|M8B9Q6|M8B9Q6_AEGTA	Mitochondrial import inner membrane translocase subunit Tim17	PF02466: Tim17/Tim22/Tim23/Pmp24 family	IPR003397: Mitochondrial inner membrane translocase subunit Tim17/Tim22/Tim23/peroxisomal protein PMP24		G	PF02466	IPR003397
	TraesCS2D01G08420	1	***	tr|G7K771|G7K771_MEDTR	Trichome birefringence-like protein	PF14416: PMR5 N terminal Domain; PF13839: GDSL/SGNH-like Acyl-Esterase family found in Pmr5 and Cas1p	IPR025846: PMR5 N-terminal domain; IPR026057: PC-Esterase		G	PF14416; PF13839	IPR025846; IPR026057
	TraesCS2D01G08430	1	***	tr|W9RW60|W9RW60_9ROSA	AMP deaminase	PF00962: Adenosine/AMP deaminase	IPR001365: Adenosine/AMP deaminase domain; IPR006329: AMP deaminase; IPR006650: Adenosine/AMP deaminase active site; IPR032466: Metal-dependent hydrolase	GO:0003876 MF: AMP deaminase activity;GO:0009168 BP: purine ribonucleoside monophosphate biosynthetic process;GO:0019239 MF: deaminase activity;GO:0032264 BP: IMP salvage	G	PF00962	IPR001365; IPR006329; IPR006650; IPR032466	GO:0003876; GO:0009168; GO:0019239; GO:0032264
	TraesCS2D01G08440	1	***	tr|A0A072UWX1|A0A072UWX1_MEDTR	Protein phosphatase 2C-like protein	PF00481: Protein phosphatase 2C	IPR000222: PPM-type phosphatase, divalent cation binding; IPR001932: PPM-type phosphatase domain	GO:0003824 MF: catalytic activity;GO:0043169 MF: cation binding	G	PF00481	IPR000222; IPR001932	GO:0003824; GO:0043169
	TraesCS2D01G08450	1	***	tr|A0A0B0MVD3|A0A0B0MVD3_GOSAR	Protein transport sec20				G
	TraesCS2D01G08460	1	***	tr|A0A0U2S6V3|A0A0U2S6V3_ORYSA	NBS-LRR-like resistance protein	PF00931: NB-ARC domain	IPR000494: Receptor L-domain; IPR002182: NB-ARC; IPR011991: Winged helix-turn-helix DNA-binding domain; IPR027417: P-loop containing nucleoside triphosphate hydrolase; IPR032675: Leucine-rich repeat domain, L domain-like	GO:0043531 MF: ADP binding	G	PF00931	IPR000494; IPR002182; IPR011991; IPR027417; IPR032675	GO:0043531
	TraesCS2D01G08470	1	***	tr|A0A0U2RPN1|A0A0U2RPN1_ORYSA	NBS-LRR-like resistance protein	PF00931: NB-ARC domain	IPR002182: NB-ARC; IPR011991: Winged helix-turn-helix DNA-binding domain; IPR027417: P-loop containing nucleoside triphosphate hydrolase; IPR032675: Leucine-rich repeat domain, L domain-like	GO:0043531 MF: ADP binding	G	PF00931	IPR002182; IPR011991; IPR027417; IPR032675	GO:0043531
	TraesCS2D01G08480	1	*-*	tr|A0A072UCG8|A0A072UCG8_MEDTR	BTB/POZ/MATH-domain protein		IPR002083: MATH/TRAF domain; IPR008974: TRAF-like	GO:0005515 MF: protein binding	G		IPR002083; IPR008974	GO:0005515
	TraesCS2D01G08490	1	*-*	tr|A0A072UR58|A0A072UR58_MEDTR	BTB/POZ/MATH-domain protein	PF00917: MATH domain	IPR002083: MATH/TRAF domain; IPR008974: TRAF-like	GO:0005515 MF: protein binding	G	PF00917	IPR002083; IPR008974	GO:0005515
	TraesCS2D01G08500	1	*-*	tr|B9VXZ7|B9VXZ7_CAPAN	BTB-POZ and MATH domain protein	PF00917: MATH domain	IPR002083: MATH/TRAF domain; IPR008974: TRAF-like	GO:0005515 MF: protein binding	G	PF00917	IPR002083; IPR008974	GO:0005515
	TraesCS2D01G08510	1	***	tr|B9SWY3|B9SWY3_RICCO	Importin, putative	PF03810: Importin-beta N-terminal domain	IPR001494: Importin-beta, N-terminal domain; IPR011989: Armadillo-like helical; IPR016024: Armadillo-type fold	GO:0005488 MF: binding;GO:0006886 BP: intracellular protein transport;GO:0008536 MF: Ran GTPase binding	G	PF03810	IPR001494; IPR011989; IPR016024	GO:0005488; GO:0006886; GO:0008536
	TraesCS2D01G08520	1	--*	sp|Q8NWQ6|EBH_STAAW	Extracellular matrix-binding protein ebh				G
	TraesCS2D01G08530	1	--*	sp|A7EKZ0|PAN1_SCLS1	Actin cytoskeleton-regulatory complex protein pan1	PF13968: Domain of unknown function (DUF4220); PF04578: Protein of unknown function, DUF594	IPR007658: Protein of unknown function DUF594; IPR025315: Domain of unknown function DUF4220		G	PF13968; PF04578	IPR007658; IPR025315
	TraesCS2D01G08540	1	--*	sp|Q89AU6|NUOA_BUCBP	NADH-quinone oxidoreductase subunit A	PF13968: Domain of unknown function (DUF4220); PF04578: Protein of unknown function, DUF594	IPR007658: Protein of unknown function DUF594; IPR025315: Domain of unknown function DUF4220		G	PF13968; PF04578	IPR007658; IPR025315
	TraesCS2D01G08550	1	***	tr|M8C5F3|M8C5F3_AEGTA	Isoflavone reductase-like protein	PF05368: NmrA-like family	IPR008030: NmrA-like domain; IPR016040: NAD(P)-binding domain		G	PF05368	IPR008030; IPR016040
	TraesCS2D01G08560	1	*-*	tr|Q8H875|Q8H875_ORYSJ	Transposon protein, putative, CACTA, En/Spm sub-class				TE
	TraesCS2D01G08570	1	*-*	tr|M8C5F3|M8C5F3_AEGTA	Isoflavone reductase-like protein	PF05368: NmrA-like family	IPR008030: NmrA-like domain; IPR016040: NAD(P)-binding domain		G	PF05368	IPR008030; IPR016040
	TraesCS2D01G08580	1	***	tr|M8C5F3|M8C5F3_AEGTA	Isoflavone reductase-like protein	PF05368: NmrA-like family	IPR008030: NmrA-like domain; IPR016040: NAD(P)-binding domain		G	PF05368	IPR008030; IPR016040
	TraesCS2D01G08590	1	***	tr|M8BUA2|M8BUA2_AEGTA	Retrovirus-related Pol polyprotein from transposon TNT 1-94				TE
	TraesCS2D01G08600	1	***	tr|Q8S4W9|Q8S4W9_MAIZE	Pyruvate decarboxylase	PF02776: Thiamine pyrophosphate enzyme, N-terminal TPP binding domain; PF00205: Thiamine pyrophosphate enzyme, central domain; PF02775: Thiamine pyrophosphate enzyme, C-terminal TPP binding domain	IPR011766: Thiamine pyrophosphate enzyme, C-terminal TPP-binding; IPR012000: Thiamine pyrophosphate enzyme, central domain; IPR012001: Thiamine pyrophosphate enzyme, N-terminal TPP-binding domain; IPR012110: Thiamine pyrophosphate (TPP)-dependent enzyme; IPR029035: DHS-like NAD/FAD-binding domain; IPR029061: Thiamin diphosphate-binding fold	GO:0000287 MF: magnesium ion binding;GO:0003824 MF: catalytic activity;GO:0016831 MF: carboxy-lyase activity;GO:0030976 MF: thiamine pyrophosphate binding	G	PF02776; PF00205; PF02775	IPR011766; IPR012000; IPR012001; IPR012110; IPR029035; IPR029061	GO:0000287; GO:0003824; GO:0016831; GO:0030976
	TraesCS2D01G08610	1	***	tr|Q8S4W9|Q8S4W9_MAIZE	Pyruvate decarboxylase	PF02776: Thiamine pyrophosphate enzyme, N-terminal TPP binding domain; PF00205: Thiamine pyrophosphate enzyme, central domain; PF02775: Thiamine pyrophosphate enzyme, C-terminal TPP binding domain	IPR011766: Thiamine pyrophosphate enzyme, C-terminal TPP-binding; IPR012000: Thiamine pyrophosphate enzyme, central domain; IPR012001: Thiamine pyrophosphate enzyme, N-terminal TPP-binding domain; IPR012110: Thiamine pyrophosphate (TPP)-dependent enzyme; IPR029035: DHS-like NAD/FAD-binding domain; IPR029061: Thiamin diphosphate-binding fold	GO:0000287 MF: magnesium ion binding;GO:0003824 MF: catalytic activity;GO:0016831 MF: carboxy-lyase activity;GO:0030976 MF: thiamine pyrophosphate binding	G	PF02776; PF00205; PF02775	IPR011766; IPR012000; IPR012001; IPR012110; IPR029035; IPR029061	GO:0000287; GO:0003824; GO:0016831; GO:0030976
	TraesCS2D01G08620	1	*-*	tr|Q6ZLE2|Q6ZLE2_ORYSJ	F-box protein family-like				TE?
	TraesCS2D01G08630	1	***	tr|Q8S4W9|Q8S4W9_MAIZE	Pyruvate decarboxylase	PF02776: Thiamine pyrophosphate enzyme, N-terminal TPP binding domain; PF00205: Thiamine pyrophosphate enzyme, central domain; PF02775: Thiamine pyrophosphate enzyme, C-terminal TPP binding domain	IPR011766: Thiamine pyrophosphate enzyme, C-terminal TPP-binding; IPR012000: Thiamine pyrophosphate enzyme, central domain; IPR012001: Thiamine pyrophosphate enzyme, N-terminal TPP-binding domain; IPR012110: Thiamine pyrophosphate (TPP)-dependent enzyme; IPR029035: DHS-like NAD/FAD-binding domain; IPR029061: Thiamin diphosphate-binding fold	GO:0000287 MF: magnesium ion binding;GO:0003824 MF: catalytic activity;GO:0016831 MF: carboxy-lyase activity;GO:0030976 MF: thiamine pyrophosphate binding	G	PF02776; PF00205; PF02775	IPR011766; IPR012000; IPR012001; IPR012110; IPR029035; IPR029061	GO:0000287; GO:0003824; GO:0016831; GO:0030976
	TraesCS2D01G08640	1	***	tr|A0A1D6DCP5|A0A1D6DCP5_WHEAT	Sulfotransferase	PF00685: Sulfotransferase domain	IPR000863: Sulfotransferase domain; IPR027417: P-loop containing nucleoside triphosphate hydrolase	GO:0008146 MF: sulfotransferase activity	G	PF00685	IPR000863; IPR027417	GO:0008146
	TraesCS2D01G08650	1	***	tr|A0A1D6DCP6|A0A1D6DCP6_WHEAT	Sulfotransferase	PF00685: Sulfotransferase domain	IPR000863: Sulfotransferase domain; IPR027417: P-loop containing nucleoside triphosphate hydrolase	GO:0008146 MF: sulfotransferase activity	G	PF00685	IPR000863; IPR027417	GO:0008146
	TraesCS2D01G08660	1	***	tr|Q2QYV0|Q2QYV0_ORYSJ	Protein kinase family protein, putative, expressed	PF07714: Protein tyrosine kinase	IPR000719: Protein kinase domain; IPR001245: Serine-threonine/tyrosine-protein kinase, catalytic domain; IPR011009: Protein kinase-like domain	GO:0004672 MF: protein kinase activity;GO:0005524 MF: ATP binding;GO:0006468 BP: protein phosphorylation	G	PF07714	IPR000719; IPR001245; IPR011009	GO:0004672; GO:0005524; GO:0006468
	TraesCS2D01G08670	0	***	tr|G1FER0|G1FER0_CAMSI	Ubiquitin activating enzyme E1	PF00899: ThiF family; PF16190: Ubiquitin-activating enzyme E1 FCCH domain; PF16191: Ubiquitin-activating enzyme E1 four-helix bundle; PF10585: Ubiquitin-activating enzyme active site; PF09358: Ubiquitin fold domain	IPR000011: Ubiquitin/SUMO-activating enzyme E1; IPR000594: THIF-type NAD/FAD binding fold; IPR018074: Ubiquitin-activating enzyme E1, conserved site; IPR018075: Ubiquitin-activating enzyme E1; IPR018965: Ubiquitin-activating enzyme E1, C-terminal; IPR019572: Ubiquitin-activating enzyme, catalytic cysteine domain; IPR032418: Ubiquitin-activating enzyme E1, FCCH domain; IPR032420: Ubiquitin-activat…	GO:0006464 BP: cellular protein modification process;GO:0008641 MF: small protein activating enzyme activity	G	PF00899; PF16190; PF16191; PF10585; PF09358	IPR000011; IPR000594; IPR018074; IPR018075; IPR018965; IPR019572; IPR032418; IPR032420; IPR033127	GO:0006464; GO:0008641
	TraesCS2D01G08680	1	***	tr|A0A1D6DCQ1|A0A1D6DCQ1_WHEAT	Xyloglucan endotransglucosylase/hydrolase	PF00722: Glycosyl hydrolases family 16; PF06955: Xyloglucan endo-transglycosylase (XET) C-terminus	IPR000757: Glycoside hydrolase family 16; IPR008263: Glycoside hydrolase, family 16, active site; IPR010713: Xyloglucan endo-transglycosylase, C-terminal; IPR013320: Concanavalin A-like lectin/glucanase domain; IPR016455: Xyloglucan endotransglucosylase/hydrolase	GO:0004553 MF: hydrolase activity, hydrolyzing O-glycosyl compounds;GO:0005618 CC: cell wall;GO:0005975 BP: carbohydrate metabolic process;GO:0006073 BP: cellular glucan metabolic process;GO:0010411 BP: xyloglucan metabolic process;GO:0016762 MF: xyloglucan:xyloglucosyl transferase activity;GO:0042546 BP: cell wall biogenesis;GO:0048046 CC: apoplast	G	PF00722; PF06955	IPR000757; IPR008263; IPR010713; IPR013320; IPR016455	GO:0004553; GO:0005618; GO:0005975; GO:0006073; GO:0010411; GO:0016762; GO:0042546; GO:0048046
	TraesCS2D01G08690	1	***	tr|A0A1J3FU18|A0A1J3FU18_NOCCA	F-box protein	PF03478: Protein of unknown function (DUF295)	IPR005174: Domain unknown function DUF295		TE?	PF03478	IPR005174
	TraesCS2D01G08700	1	*-*	tr|G7J2J2|G7J2J2_MEDTR	TPX2 (Targeting protein for Xklp2) family protein				G
	TraesCS2D01G08710	1	--*	AT5G16470.2	zinc finger (C2H2 type) family protein				TE?
	TraesCS2D01G08720	1	***	tr|W5HZ50|W5HZ50_WHEAT	Cytochrome b6-f complex subunit 6	PF05115: Cytochrome B6-F complex subunit VI (PetL)	IPR007802: Cytochrome b6-f complex subunit 6	GO:0009055 MF: electron carrier activity;GO:0009512 CC: cytochrome b6f complex	G	PF05115	IPR007802	GO:0009055; GO:0009512
	TraesCS2D01G08730	1	***	tr|M7YIE3|M7YIE3_TRIUA	Eukaryotic translation initiation factor 2 subunit alpha	PF00575: S1 RNA binding domain; PF07541: Eukaryotic translation initiation factor 2 alpha subunit	IPR003029: S1 domain; IPR011488: Translation initiation factor 2, alpha subunit; IPR012340: Nucleic acid-binding, OB-fold; IPR022967: RNA-binding domain, S1; IPR024054: Translation initiation factor 2, alpha subunit, middle domain; IPR024055: Translation initiation factor 2, alpha subunit, C-terminal	GO:0003676 MF: nucleic acid binding;GO:0003723 MF: RNA binding;GO:0003743 MF: translation initiation factor activity	G	PF00575; PF07541	IPR003029; IPR011488; IPR012340; IPR022967; IPR024054; IPR024055	GO:0003676; GO:0003723; GO:0003743
	TraesCS2D01G08740	1	*-*	tr|A0A076L230|A0A076L230_GOSHI	Heat shock transcription factor	PF00447: HSF-type DNA-binding	IPR000232: Heat shock factor (HSF)-type, DNA-binding; IPR011991: Winged helix-turn-helix DNA-binding domain	GO:0003700 MF: transcription factor activity, sequence-specific DNA binding;GO:0005634 CC: nucleus;GO:0006355 BP: regulation of transcription, DNA-templated;GO:0043565 MF: sequence-specific DNA binding	G	PF00447	IPR000232; IPR011991	GO:0003700; GO:0005634; GO:0006355; GO:0043565
	TraesCS2D01G08750	1	***	tr|G7JKP6|G7JKP6_MEDTR	Abscisic acid receptor	PF10604: Polyketide cyclase / dehydrase and lipid transport	IPR019587: Polyketide cyclase/dehydrase; IPR023393: START-like domain		G	PF10604	IPR019587; IPR023393
	TraesCS2D01G08760	1	***	AT2G16390.2	SNF2 domain-containing protein / helicase domain-containing protein	PF00176: SNF2 family N-terminal domain; PF00271: Helicase conserved C-terminal domain	IPR000330: SNF2-related, N-terminal domain; IPR001650: Helicase, C-terminal; IPR014001: Helicase superfamily 1/2, ATP-binding domain; IPR027417: P-loop containing nucleoside triphosphate hydrolase	GO:0005524 MF: ATP binding	TE?	PF00176; PF00271	IPR000330; IPR001650; IPR014001; IPR027417	GO:0005524
	TraesCS2D01G08770	1	***	tr|Q9M005|Q9M005_ARATH	Methyltransferase	PF08241: Methyltransferase domain; PF05050: Methyltransferase FkbM domain	IPR006342: Methyltransferase FkbM; IPR013216: Methyltransferase type 11; IPR029063: S-adenosyl-L-methionine-dependent methyltransferase	GO:0008152 BP: metabolic process;GO:0008168 MF: methyltransferase activity	G	PF08241; PF05050	IPR006342; IPR013216; IPR029063	GO:0008152; GO:0008168
	TraesCS2D01G08780	1	***	tr|A0A1D5V3F6|A0A1D5V3F6_WHEAT	CASP-like protein	PF04535: Domain of unknown function (DUF588)	IPR006702: Domain of unknown function DUF588		G	PF04535	IPR006702
	TraesCS2D01G08790	1	***	tr|A0A199VGJ0|A0A199VGJ0_ANACO	26S protease regulatory subunit	PF00004: ATPase family associated with various cellular activities (AAA)	IPR003593: AAA+ ATPase domain; IPR003959: ATPase, AAA-type, core; IPR003960: ATPase, AAA-type, conserved site; IPR005937: 26S proteasome subunit P45; IPR027417: P-loop containing nucleoside triphosphate hydrolase	GO:0005524 MF: ATP binding;GO:0005737 CC: cytoplasm;GO:0016787 MF: hydrolase activity;GO:0030163 BP: protein catabolic process	G	PF00004	IPR003593; IPR003959; IPR003960; IPR005937; IPR027417	GO:0005524; GO:0005737; GO:0016787; GO:0030163
	TraesCS2D01G08800	1	***	tr|M8D3T8|M8D3T8_AEGTA	Receptor-like protein kinase	PF13855: Leucine rich repeat; PF00560: Leucine Rich Repeat; PF00069: Protein kinase domain	IPR000719: Protein kinase domain; IPR001611: Leucine-rich repeat; IPR003591: Leucine-rich repeat, typical subtype; IPR008271: Serine/threonine-protein kinase, active site; IPR011009: Protein kinase-like domain; IPR017441: Protein kinase, ATP binding site; IPR032675: Leucine-rich repeat domain, L domain-like	GO:0004672 MF: protein kinase activity;GO:0005515 MF: protein binding;GO:0005524 MF: ATP binding;GO:0006468 BP: protein phosphorylation	G	PF13855; PF00560; PF00069	IPR000719; IPR001611; IPR003591; IPR008271; IPR011009; IPR017441; IPR032675	GO:0004672; GO:0005515; GO:0005524; GO:0006468
	TraesCS2D01G08810	1	***	tr|A0A0K9PV86|A0A0K9PV86_ZOSMR	Zinc-finger protein	PF13912: C2H2-type zinc finger	IPR013087: Zinc finger C2H2-type	GO:0003676 MF: nucleic acid binding	TE?	PF13912	IPR013087	GO:0003676
	TraesCS2D01G08820	1	*-*	AT1G29170.3	SCAR family protein				G
	TraesCS2D01G08830	1	***	tr|B8XSM9|B8XSM9_WHEAT	Lectin receptor kinase	PF07714: Protein tyrosine kinase	IPR000719: Protein kinase domain; IPR001245: Serine-threonine/tyrosine-protein kinase, catalytic domain; IPR008271: Serine/threonine-protein kinase, active site; IPR011009: Protein kinase-like domain	GO:0004672 MF: protein kinase activity;GO:0005524 MF: ATP binding;GO:0006468 BP: protein phosphorylation	G	PF07714	IPR000719; IPR001245; IPR008271; IPR011009	GO:0004672; GO:0005524; GO:0006468
	TraesCS2D01G08840	1	***	tr|E7CWB5|E7CWB5_WHEAT	Lectin receptor kinase	PF00139: Legume lectin domain; PF07714: Protein tyrosine kinase	IPR000719: Protein kinase domain; IPR001220: Legume lectin domain; IPR001245: Serine-threonine/tyrosine-protein kinase, catalytic domain; IPR011009: Protein kinase-like domain; IPR013320: Concanavalin A-like lectin/glucanase domain; IPR017441: Protein kinase, ATP binding site	GO:0004672 MF: protein kinase activity;GO:0005524 MF: ATP binding;GO:0006468 BP: protein phosphorylation;GO:0030246 MF: carbohydrate binding	G	PF00139; PF07714	IPR000719; IPR001220; IPR001245; IPR011009; IPR013320; IPR017441	GO:0004672; GO:0005524; GO:0006468; GO:0030246
	TraesCS2D01G08850	1	***	tr|E7CWB5|E7CWB5_WHEAT	Lectin receptor kinase	PF00139: Legume lectin domain; PF07714: Protein tyrosine kinase	IPR000719: Protein kinase domain; IPR001220: Legume lectin domain; IPR001245: Serine-threonine/tyrosine-protein kinase, catalytic domain; IPR008271: Serine/threonine-protein kinase, active site; IPR011009: Protein kinase-like domain; IPR013320: Concanavalin A-like lectin/glucanase domain; IPR017441: Protein kinase, ATP binding site	GO:0004672 MF: protein kinase activity;GO:0005524 MF: ATP binding;GO:0006468 BP: protein phosphorylation;GO:0030246 MF: carbohydrate binding	G	PF00139; PF07714	IPR000719; IPR001220; IPR001245; IPR008271; IPR011009; IPR013320; IPR017441	GO:0004672; GO:0005524; GO:0006468; GO:0030246
	TraesCS2D01G08860	1	***	AT2G33170.2	Leucine-rich repeat receptor-like protein kinase family protein	PF08263: Leucine rich repeat N-terminal domain; PF13855: Leucine rich repeat; PF13516: Leucine Rich repeat	IPR001611: Leucine-rich repeat; IPR003591: Leucine-rich repeat, typical subtype; IPR013210: Leucine-rich repeat-containing N-terminal, plant-type; IPR032675: Leucine-rich repeat domain, L domain-like	GO:0005515 MF: protein binding	G	PF08263; PF13855; PF13516	IPR001611; IPR003591; IPR013210; IPR032675	GO:0005515
	TraesCS2D01G08870	1	*-*	tr|Q10IA6|Q10IA6_ORYSJ	Retrotransposon protein, putative, unclassified	PF14111: Domain of unknown function (DUF4283)	IPR025558: Domain of unknown function DUF4283		TE	PF14111	IPR025558
	TraesCS2D01G08880	1	***	tr|B9HD90|B9HD90_POPTR	Short-chain dehydrogenase/reductase family protein	PF00106: short chain dehydrogenase; PF13561: Enoyl-(Acyl carrier protein) reductase	IPR002347: Short-chain dehydrogenase/reductase SDR; IPR016040: NAD(P)-binding domain		G	PF00106; PF13561	IPR002347; IPR016040
	TraesCS2D01G08890	1	***	tr|B9IGL6|B9IGL6_POPTR	Short-chain dehydrogenase/reductase family protein	PF13561: Enoyl-(Acyl carrier protein) reductase	IPR002347: Short-chain dehydrogenase/reductase SDR; IPR016040: NAD(P)-binding domain		G	PF13561	IPR002347; IPR016040
	TraesCS2D01G08900	1	***	tr|B9IGL6|B9IGL6_POPTR	Short-chain dehydrogenase/reductase family protein	PF00106: short chain dehydrogenase; PF13561: Enoyl-(Acyl carrier protein) reductase	IPR002347: Short-chain dehydrogenase/reductase SDR; IPR016040: NAD(P)-binding domain		G	PF00106; PF13561	IPR002347; IPR016040
	TraesCS2D01G08910	1	***	tr|A0A199V8G8|A0A199V8G8_ANACO	Wound-induced protein 1	PF07107: Wound-induced protein WI12	IPR009798: Wound-induced protein, Wun1; IPR032710: NTF2-like domain		G	PF07107	IPR009798; IPR032710
	TraesCS2D01G08920	1	*-*	tr|B9HDU0|B9HDU0_POPTR	VQ motif-containing family protein	PF05678: VQ motif	IPR008889: VQ		G	PF05678	IPR008889
	TraesCS2D01G08930	1	--*	tr|A0A061DW10|A0A061DW10_THECC	Polyadenylate-binding protein 1-B-binding protein				G
	TraesCS2D01G08940	1	--*	AT1G77890.4	DNA-directed RNA polymerase II protein		IPR006501: Pectinesterase inhibitor domain	GO:0004857 MF: enzyme inhibitor activity	G		IPR006501	GO:0004857
	TraesCS2D01G08950	1	***	tr|M7ZRI2|M7ZRI2_TRIUA	Cytochrome c oxidase subunit 2	PF02790: Cytochrome C oxidase subunit II, transmembrane domain; PF00116: Cytochrome C oxidase subunit II, periplasmic domain	IPR002429: Cytochrome c oxidase subunit II-like C-terminal; IPR008972: Cupredoxin; IPR011759: Cytochrome C oxidase subunit II, transmembrane domain	GO:0004129 MF: cytochrome-c oxidase activity;GO:0005507 MF: copper ion binding;GO:0016020 CC: membrane;GO:0016021 CC: integral component of membrane;GO:0022900 BP: electron transport chain	G	PF02790; PF00116	IPR002429; IPR008972; IPR011759	GO:0004129; GO:0005507; GO:0016020; GO:0016021; GO:0022900
	TraesCS2D01G08960	1	***	tr|Q8HCM5|Q8HCM5_ORYSJ	Mitchondrion orf173				G
	TraesCS2D01G08970	1	*-*	tr|U3TS18|U3TS18_AEGSP	NADH dehydrogenase subunit 2	PF00361: Proton-conducting membrane transporter	IPR001750: NADH:quinone oxidoreductase/Mrp antiporter, membrane subunit		G	PF00361	IPR001750
	TraesCS2D01G08980	1	***	tr|B8Q6P1|B8Q6P1_BAMOL	NADH-ubiquinone oxidoreductase chain 4	PF00361: Proton-conducting membrane transporter	IPR001750: NADH:quinone oxidoreductase/Mrp antiporter, membrane subunit; IPR003918: NADH:ubiquinone oxidoreductase	GO:0008137 MF: NADH dehydrogenase (ubiquinone) activity;GO:0042773 BP: ATP synthesis coupled electron transport;GO:0055114 BP: oxidation-reduction process	G	PF00361	IPR001750; IPR003918	GO:0008137; GO:0042773; GO:0055114
	TraesCS2D01G08990	1	***	tr|B0LXE1|B0LXE1_SECST	ATP synthase subunit alpha	PF02874: ATP synthase alpha/beta family, beta-barrel domain; PF00006: ATP synthase alpha/beta family, nucleotide-binding domain; PF00306: ATP synthase alpha/beta chain, C terminal domain	IPR000194: ATPase, F1/V1/A1 complex, alpha/beta subunit, nucleotide-binding domain; IPR000793: ATP synthase, alpha subunit, C-terminal; IPR004100: ATPase, F1/V1/A1 complex, alpha/beta subunit, N-terminal domain; IPR005294: ATP synthase, F1 complex, alpha subunit; IPR023366: ATP synthase subunit alpha-like domain; IPR027417: P-loop containing nucleoside triphosphate hydrolase	GO:0005524 MF: ATP binding;GO:0015986 BP: ATP synthesis coupled proton transport;GO:0015992 BP: proton transport;GO:0045261 CC: proton-transporting ATP synthase complex, catalytic core F(1);GO:0046034 BP: ATP metabolic process;GO:0046933 MF: proton-transporting ATP synthase activity, rotational mechanism	G	PF02874; PF00006; PF00306	IPR000194; IPR000793; IPR004100; IPR005294; IPR023366; IPR027417	GO:0005524; GO:0015986; GO:0015992; GO:0045261; GO:0046034; GO:0046933
	TraesCS2D01G09000	1	--*	sp|Q9ZGE8|BCHB_HELMO	Light-independent protochlorophyllide reductase subunit B				G
	TraesCS2D01G09010	1	*-*	tr|G7IW05|G7IW05_MEDTR	Serpin-like protein	PF00079: Serpin (serine protease inhibitor)	IPR023796: Serpin domain		G	PF00079	IPR023796
	TraesCS2D01G09020	1	***	tr|B9IGL6|B9IGL6_POPTR	Short-chain dehydrogenase/reductase family protein	PF13561: Enoyl-(Acyl carrier protein) reductase	IPR002347: Short-chain dehydrogenase/reductase SDR; IPR016040: NAD(P)-binding domain		G	PF13561	IPR002347; IPR016040
	TraesCS2D01G09030	0	***	tr|A0A1D5UVQ9|A0A1D5UVQ9_WHEAT	rRNA N-glycosidase	PF00161: Ribosome inactivating protein	IPR001574: Ribosome-inactivating protein; IPR016138: Ribosome-inactivating protein, subdomain 1	GO:0017148 BP: negative regulation of translation;GO:0030598 MF: rRNA N-glycosylase activity	G	PF00161	IPR001574; IPR016138	GO:0017148; GO:0030598
	TraesCS2D01G09040	1	***	tr|A0A1D5UXP9|A0A1D5UXP9_WHEAT	Pectinesterase	PF01095: Pectinesterase	IPR000070: Pectinesterase, catalytic; IPR011050: Pectin lyase fold/virulence factor; IPR012334: Pectin lyase fold; IPR033131: Pectinesterase, Asp active site	GO:0005618 CC: cell wall;GO:0030599 MF: pectinesterase activity;GO:0042545 BP: cell wall modification	G	PF01095	IPR000070; IPR011050; IPR012334; IPR033131	GO:0005618; GO:0030599; GO:0042545
	TraesCS2D01G09050	1	***	tr|A0A072VLQ4|A0A072VLQ4_MEDTR	Alpha/beta-hydrolase superfamily protein	PF00561: alpha/beta hydrolase fold	IPR000073: Alpha/beta hydrolase fold-1; IPR029058: Alpha/Beta hydrolase fold		G	PF00561	IPR000073; IPR029058
	TraesCS2D01G09060	1	*-*	tr|A0A1D5Z2Y3|A0A1D5Z2Y3_WHEAT	rRNA N-glycosidase		IPR015943: WD40/YVTN repeat-like-containing domain	GO:0005515 MF: protein binding	G		IPR015943	GO:0005515
	TraesCS2D01G09070	1	***	tr|A0A0K9P0A6|A0A0K9P0A6_ZOSMR	Methyltransferase-like protein	PF08241: Methyltransferase domain	IPR013216: Methyltransferase type 11; IPR029063: S-adenosyl-L-methionine-dependent methyltransferase	GO:0008152 BP: metabolic process;GO:0008168 MF: methyltransferase activity	G	PF08241	IPR013216; IPR029063	GO:0008152; GO:0008168
	TraesCS2D01G09080	1	***	tr|A0A1D5V1P8|A0A1D5V1P8_WHEAT	Carboxypeptidase	PF00450: Serine carboxypeptidase	IPR001563: Peptidase S10, serine carboxypeptidase; IPR018202: Serine carboxypeptidase, serine active site; IPR029058: Alpha/Beta hydrolase fold	GO:0004185 MF: serine-type carboxypeptidase activity;GO:0006508 BP: proteolysis	G	PF00450	IPR001563; IPR018202; IPR029058	GO:0004185; GO:0006508
	TraesCS2D01G09090	1	--*	tr|M0RY92|M0RY92_MUSAM	Katanin p80 WD40 repeat-containing subunit B1 homolog	PF07107: Wound-induced protein WI12	IPR009798: Wound-induced protein, Wun1; IPR032710: NTF2-like domain		G	PF07107	IPR009798; IPR032710
	TraesCS2D01G09100	1	***	tr|C4TP22|C4TP22_SOYBN	Receptor-like kinase	PF13855: Leucine rich repeat; PF07714: Protein tyrosine kinase	IPR000719: Protein kinase domain; IPR001245: Serine-threonine/tyrosine-protein kinase, catalytic domain; IPR001611: Leucine-rich repeat; IPR011009: Protein kinase-like domain; IPR032675: Leucine-rich repeat domain, L domain-like	GO:0004672 MF: protein kinase activity;GO:0005515 MF: protein binding;GO:0005524 MF: ATP binding;GO:0006468 BP: protein phosphorylation	G	PF13855; PF07714	IPR000719; IPR001245; IPR001611; IPR011009; IPR032675	GO:0004672; GO:0005515; GO:0005524; GO:0006468
	TraesCS2D01G09110	1	*-*	AT3G59700.1	lectin-receptor kinase	PF00069: Protein kinase domain; PF13359: DDE superfamily endonuclease	IPR000719: Protein kinase domain; IPR008271: Serine/threonine-protein kinase, active site; IPR011009: Protein kinase-like domain; IPR017441: Protein kinase, ATP binding site; IPR027806: Harbinger transposase-derived nuclease domain	GO:0004672 MF: protein kinase activity;GO:0005524 MF: ATP binding;GO:0006468 BP: protein phosphorylation	TE?	PF00069; PF13359	IPR000719; IPR008271; IPR011009; IPR017441; IPR027806	GO:0004672; GO:0005524; GO:0006468
	TraesCS2D01G09120	1	*-*	AT3G16210.1	F-box family protein	PF00646: F-box domain	IPR001810: F-box domain; IPR017451: F-box associated interaction domain	GO:0005515 MF: protein binding	TE?	PF00646	IPR001810; IPR017451	GO:0005515
	TraesCS2D01G09130	1	***	tr|Q10MQ5|Q10MQ5_ORYSJ	Wound-induced protein 1, putative, expressed	PF07107: Wound-induced protein WI12	IPR009798: Wound-induced protein, Wun1; IPR016533: Wound-induced protein, Wun1, subgroup; IPR032710: NTF2-like domain		G	PF07107	IPR009798; IPR016533; IPR032710
	TraesCS2D01G09140	0	***	tr|M8C8Q2|M8C8Q2_AEGTA	D-alanine--D-alanine ligase	PF01820: D-ala D-ala ligase N-terminus; PF07478: D-ala D-ala ligase C-terminus	IPR000291: D-alanine--D-alanine ligase/VANA/B/C, conserved site; IPR011095: D-alanine--D-alanine ligase, C-terminal; IPR011127: D-alanine--D-alanine ligase, N-terminal domain; IPR011761: ATP-grasp fold; IPR013815: ATP-grasp fold, subdomain 1; IPR016185: Pre-ATP-grasp domain	GO:0003824 MF: catalytic activity;GO:0005524 MF: ATP binding;GO:0008716 MF: D-alanine-D-alanine ligase activity;GO:0046872 MF: metal ion binding	G	PF01820; PF07478	IPR000291; IPR011095; IPR011127; IPR011761; IPR013815; IPR016185	GO:0003824; GO:0005524; GO:0008716; GO:0046872
	TraesCS2D01G09150	1	*-*	tr|A0A061F581|A0A061F581_THECC	Agenet domain-containing protein / bromo-adjacent domain-containing protein, putative	PF05641: Agenet domain	IPR001025: Bromo adjacent homology (BAH) domain; IPR008395: Agenet-like domain; IPR014002: Agenet domain, plant type	GO:0003682 MF: chromatin binding	G	PF05641	IPR001025; IPR008395; IPR014002	GO:0003682
	TraesCS2D01G09160	1	*-*	AT5G06940.1	Leucine-rich repeat receptor-like protein kinase family protein	PF13855: Leucine rich repeat	IPR001611: Leucine-rich repeat; IPR032675: Leucine-rich repeat domain, L domain-like	GO:0005515 MF: protein binding	G	PF13855	IPR001611; IPR032675	GO:0005515
	TraesCS2D01G09170	0	***	tr|D7M3X3|D7M3X3_ARALL	ACT domain-containing protein	PF01842: ACT domain	IPR002912: ACT domain	GO:0008152 BP: metabolic process;GO:0016597 MF: amino acid binding	G	PF01842	IPR002912	GO:0008152; GO:0016597
	TraesCS2D01G09180	1	***	tr|W5C6G7|W5C6G7_WHEAT	Pectinesterase	PF04043: Plant invertase/pectin methylesterase inhibitor; PF01095: Pectinesterase	IPR000070: Pectinesterase, catalytic; IPR006501: Pectinesterase inhibitor domain; IPR011050: Pectin lyase fold/virulence factor; IPR012334: Pectin lyase fold; IPR018040: Pectinesterase, Tyr active site; IPR033131: Pectinesterase, Asp active site	GO:0004857 MF: enzyme inhibitor activity;GO:0005618 CC: cell wall;GO:0030599 MF: pectinesterase activity;GO:0042545 BP: cell wall modification	G	PF04043; PF01095	IPR000070; IPR006501; IPR011050; IPR012334; IPR018040; IPR033131	GO:0004857; GO:0005618; GO:0030599; GO:0042545
	TraesCS2D01G09190	1	*-*	tr|A0A061F581|A0A061F581_THECC	Agenet domain-containing protein / bromo-adjacent domain-containing protein, putative		IPR014002: Agenet domain, plant type		G		IPR014002
	TraesCS2D01G09200	1	--*	tr|Q10RC4|Q10RC4_ORYSJ	GRF zinc finger family protein, expressed				TE?
	TraesCS2D01G09210	1	***	tr|B9RZK6|B9RZK6_RICCO	Protein COBRA, putative	PF04833: COBRA-like protein	IPR006918: COBRA, plant	GO:0010215 BP: cellulose microfibril organization;GO:0016049 BP: cell growth;GO:0031225 CC: anchored component of membrane	G	PF04833	IPR006918	GO:0010215; GO:0016049; GO:0031225
	TraesCS2D01G09220	1	***	tr|B6TTD8|B6TTD8_MAIZE	UBiQuitin family member	PF00240: Ubiquitin family; PF01020: Ribosomal L40e family	IPR000626: Ubiquitin domain; IPR001975: Ribosomal protein L40e; IPR011332: Zinc-binding ribosomal protein; IPR029071: Ubiquitin-related domain	GO:0003735 MF: structural constituent of ribosome;GO:0005515 MF: protein binding;GO:0005840 CC: ribosome;GO:0006412 BP: translation	G	PF00240; PF01020	IPR000626; IPR001975; IPR011332; IPR029071	GO:0003735; GO:0005515; GO:0005840; GO:0006412
	TraesCS2D01G09230	1	***	tr|B9SWD7|B9SWD7_RICCO	Ubiquitin, putative	PF00240: Ubiquitin family; PF01020: Ribosomal L40e family	IPR000626: Ubiquitin domain; IPR001975: Ribosomal protein L40e; IPR011332: Zinc-binding ribosomal protein; IPR019956: Ubiquitin; IPR029071: Ubiquitin-related domain	GO:0003735 MF: structural constituent of ribosome;GO:0005515 MF: protein binding;GO:0005840 CC: ribosome;GO:0006412 BP: translation	G	PF00240; PF01020	IPR000626; IPR001975; IPR011332; IPR019956; IPR029071	GO:0003735; GO:0005515; GO:0005840; GO:0006412
	TraesCS2D01G09240	1	***	AT5G49610.1	F-box family protein	PF13456: Reverse transcriptase-like; PF08268: F-box associated domain	IPR001810: F-box domain; IPR002156: Ribonuclease H domain; IPR012337: Ribonuclease H-like domain; IPR013187: F-box associated domain, type 3; IPR017451: F-box associated interaction domain	GO:0003676 MF: nucleic acid binding;GO:0004523 MF: RNA-DNA hybrid ribonuclease activity;GO:0005515 MF: protein binding	TE	PF13456; PF08268	IPR001810; IPR002156; IPR012337; IPR013187; IPR017451	GO:0003676; GO:0004523; GO:0005515
	TraesCS2D01G09250	1	***	tr|B6TFE7|B6TFE7_MAIZE	Protein phosphatase 2C-like	PF00481: Protein phosphatase 2C	IPR001932: PPM-type phosphatase domain	GO:0003824 MF: catalytic activity	G	PF00481	IPR001932	GO:0003824
	TraesCS2D01G09260	1	*-*	tr|A0A061FXF8|A0A061FXF8_THECC	RING/U-box-like protein	PF13639: Ring finger domain; PF00628: PHD-finger	IPR001841: Zinc finger, RING-type; IPR001965: Zinc finger, PHD-type; IPR011011: Zinc finger, FYVE/PHD-type; IPR013083: Zinc finger, RING/FYVE/PHD-type; IPR017907: Zinc finger, RING-type, conserved site; IPR019787: Zinc finger, PHD-finger	GO:0005515 MF: protein binding;GO:0008270 MF: zinc ion binding	G	PF13639; PF00628	IPR001841; IPR001965; IPR011011; IPR013083; IPR017907; IPR019787	GO:0005515; GO:0008270
	TraesCS2D01G09270	1	***	AT2G47480.1	DUF3511 domain protein, putative (DUF3511)	PF12023: Domain of unknown function (DUF3511)	IPR021899: Protein of unknown function DUF3511		G	PF12023	IPR021899
	TraesCS2D01G09280	1	***	tr|R7WC97|R7WC97_AEGTA	Ribosomal protein L19	PF01280: Ribosomal protein L19e	IPR000196: Ribosomal protein L19/L19e; IPR015972: Ribosomal protein L19/L19e, domain 1; IPR015973: Ribosomal protein L19/L19e, domain 2; IPR015974: Ribosomal protein L19/L19e, domain 3; IPR023638: Ribosomal protein L19/L19e conserved site	GO:0003735 MF: structural constituent of ribosome;GO:0005622 CC: intracellular;GO:0005840 CC: ribosome;GO:0006412 BP: translation	G	PF01280	IPR000196; IPR015972; IPR015973; IPR015974; IPR023638	GO:0003735; GO:0005622; GO:0005840; GO:0006412
	TraesCS2D01G09290	1	-**	tr|A0A0B2PHC0|A0A0B2PHC0_GLYSO	Defensin-like protein	PF00304: Gamma-thionin family	IPR003614: Knottin, scorpion toxin-like	GO:0006952 BP: defense response	G	PF00304	IPR003614	GO:0006952
	TraesCS2D01G09300	1	***	tr|R7W245|R7W245_AEGTA	Hexosyltransferase	PF01501: Glycosyl transferase family 8	IPR002495: Glycosyl transferase, family 8; IPR029044: Nucleotide-diphospho-sugar transferases	GO:0016757 MF: transferase activity, transferring glycosyl groups	G	PF01501	IPR002495; IPR029044	GO:0016757
	TraesCS2D01G09310	1	***	tr|A0A1D5V0S1|A0A1D5V0S1_WHEAT	Hexosyltransferase	PF01501: Glycosyl transferase family 8	IPR002495: Glycosyl transferase, family 8; IPR029044: Nucleotide-diphospho-sugar transferases	GO:0016757 MF: transferase activity, transferring glycosyl groups	G	PF01501	IPR002495; IPR029044	GO:0016757
	TraesCS2D01G09320	1	***	tr|A9UKL8|A9UKL8_HORVU	F-box like protein	PF12937: F-box-like	IPR001810: F-box domain; IPR017451: F-box associated interaction domain	GO:0005515 MF: protein binding	TE?	PF12937	IPR001810; IPR017451	GO:0005515
	TraesCS2D01G09330	1	***	tr|N1QQE0|N1QQE0_AEGTA	BRCT domain-containing protein	PF12738: twin BRCT domain; PF00628: PHD-finger	IPR001357: BRCT domain; IPR001965: Zinc finger, PHD-type; IPR011011: Zinc finger, FYVE/PHD-type; IPR013083: Zinc finger, RING/FYVE/PHD-type; IPR019787: Zinc finger, PHD-finger	GO:0005515 MF: protein binding;GO:0008270 MF: zinc ion binding	G	PF12738; PF00628	IPR001357; IPR001965; IPR011011; IPR013083; IPR019787	GO:0005515; GO:0008270
	TraesCS2D01G09340	1	--*	tr|A0A060AJT9|A0A060AJT9_WHEAT	Defensin		IPR003614: Knottin, scorpion toxin-like	GO:0006952 BP: defense response	G		IPR003614	GO:0006952
	TraesCS2D01G09350	1	*-*	tr|S6G1R4|S6G1R4_ORYSJ	DnaJ		IPR001623: DnaJ domain; IPR011990: Tetratricopeptide-like helical domain; IPR019734: Tetratricopeptide repeat	GO:0005515 MF: protein binding	G		IPR001623; IPR011990; IPR019734	GO:0005515
	TraesCS2D01G09360	1	***	tr|A0A072V557|A0A072V557_MEDTR	cAMP-regulated phosphoprotein-like protein	PF04667: cAMP-regulated phosphoprotein/endosulfine conserved region	IPR006760: Endosulphine		G	PF04667	IPR006760
	TraesCS2D01G09370	1	*-*	tr|A0A059LN41|A0A059LN41_9CHLO	Protein kinase	PF00069: Protein kinase domain; PF13646: HEAT repeats	IPR000225: Armadillo; IPR000719: Protein kinase domain; IPR008271: Serine/threonine-protein kinase, active site; IPR011009: Protein kinase-like domain; IPR011989: Armadillo-like helical; IPR016024: Armadillo-type fold; IPR017441: Protein kinase, ATP binding site	GO:0004672 MF: protein kinase activity;GO:0005488 MF: binding;GO:0005515 MF: protein binding;GO:0005524 MF: ATP binding;GO:0006468 BP: protein phosphorylation	G	PF00069; PF13646	IPR000225; IPR000719; IPR008271; IPR011009; IPR011989; IPR016024; IPR017441	GO:0004672; GO:0005488; GO:0005515; GO:0005524; GO:0006468
	TraesCS2D01G09380	1	***	tr|A0A061DZ20|A0A061DZ20_THECC	Multidrug resistance protein ABC transporter family protein, putative	PF14009: Domain of unknown function (DUF4228)	IPR025322: Protein of unknown function DUF4228, plant		G	PF14009	IPR025322
	TraesCS2D01G09390	1	***	tr|D0VBJ2|D0VBJ2_9POAL	O-methyltransferase-like protein	PF08100: Dimerisation domain; PF00891: O-methyltransferase	IPR001077: O-methyltransferase, family 2; IPR011991: Winged helix-turn-helix DNA-binding domain; IPR012967: Plant methyltransferase dimerisation; IPR016461: O-methyltransferase COMT-type; IPR029063: S-adenosyl-L-methionine-dependent methyltransferase	GO:0008168 MF: methyltransferase activity;GO:0008171 MF: O-methyltransferase activity;GO:0046983 MF: protein dimerization activity	G	PF08100; PF00891	IPR001077; IPR011991; IPR012967; IPR016461; IPR029063	GO:0008168; GO:0008171; GO:0046983
	TraesCS2D01G09400	1	***	tr|A9REQ0|A9REQ0_PHYPA	Lon protease homolog	PF02190: ATP-dependent protease La (LON) substrate-binding domain; PF00004: ATPase family associated with various cellular activities (AAA); PF05362: Lon protease (S16) C-terminal proteolytic domain	IPR003111: Lon, substrate-binding domain; IPR003593: AAA+ ATPase domain; IPR003959: ATPase, AAA-type, core; IPR004815: Lon protease, bacterial/eukaryotic-type; IPR008268: Peptidase S16, active site; IPR008269: Peptidase S16, Lon proteolytic domain; IPR014721: Ribosomal protein S5 domain 2-type fold, subgroup; IPR015947: PUA-like domain; IPR020568: Ribosomal protein S5 domain 2-type fold; IPR02741…	GO:0004176 MF: ATP-dependent peptidase activity;GO:0004252 MF: serine-type endopeptidase activity;GO:0005524 MF: ATP binding;GO:0006508 BP: proteolysis;GO:0006515 BP: misfolded or incompletely synthesized protein catabolic process	G	PF02190; PF00004; PF05362	IPR003111; IPR003593; IPR003959; IPR004815; IPR008268; IPR008269; IPR014721; IPR015947; IPR020568; IPR027417; IPR027503	GO:0004176; GO:0004252; GO:0005524; GO:0006508; GO:0006515
	TraesCS2D01G09410	1	***	tr|B9RNE4|B9RNE4_RICCO	Dipeptidyl-peptidase, putative	PF00326: Prolyl oligopeptidase family	IPR001375: Peptidase S9, prolyl oligopeptidase, catalytic domain; IPR029058: Alpha/Beta hydrolase fold	GO:0006508 BP: proteolysis;GO:0008236 MF: serine-type peptidase activity	G	PF00326	IPR001375; IPR029058	GO:0006508; GO:0008236
	TraesCS2D01G09420	1	***	tr|A0A172Q4F7|A0A172Q4F7_WHEAT	Nicotianamine synthase	PF03059: Nicotianamine synthase protein	IPR004298: Nicotianamine synthase; IPR029063: S-adenosyl-L-methionine-dependent methyltransferase	GO:0030410 MF: nicotianamine synthase activity;GO:0030418 BP: nicotianamine biosynthetic process	G	PF03059	IPR004298; IPR029063	GO:0030410; GO:0030418
	TraesCS2D01G09430	1	***	tr|Q6ZLE2|Q6ZLE2_ORYSJ	F-box protein family-like	PF03478: Protein of unknown function (DUF295)	IPR005174: Domain unknown function DUF295		TE?	PF03478	IPR005174
	TraesCS2D01G09440	1	***	tr|M0Z062|M0Z062_HORVV	Aldehyde dehydrogenase	PF00171: Aldehyde dehydrogenase family	IPR015590: Aldehyde dehydrogenase domain; IPR016160: Aldehyde dehydrogenase, cysteine active site; IPR016161: Aldehyde/histidinol dehydrogenase; IPR016162: Aldehyde dehydrogenase N-terminal domain; IPR029510: Aldehyde dehydrogenase, glutamic acid active site	GO:0008152 BP: metabolic process;GO:0016491 MF: oxidoreductase activity;GO:0055114 BP: oxidation-reduction process	G	PF00171	IPR015590; IPR016160; IPR016161; IPR016162; IPR029510	GO:0008152; GO:0016491; GO:0055114
	TraesCS2D01G09450	1	*-*	AT5G38350.1	Disease resistance protein (NBS-LRR class) family		IPR011991: Winged helix-turn-helix DNA-binding domain; IPR032675: Leucine-rich repeat domain, L domain-like		G		IPR011991; IPR032675
	TraesCS2D01G09460	1	--*	AT3G15410.2	Leucine-rich repeat (LRR) family protein	PF13516: Leucine Rich repeat	IPR001611: Leucine-rich repeat	GO:0005515 MF: protein binding	G	PF13516	IPR001611	GO:0005515
	TraesCS2D01G09470	1	*-*	tr|A0A151REJ2|A0A151REJ2_CAJCA	Retrovirus-related Pol polyprotein from transposon TNT 1-94	PF14223: gag-polypeptide of LTR copia-type			TE	PF14223
	TraesCS2D01G09480	1	***	tr|A0A0B0PZR8|A0A0B0PZR8_GOSAR	Transcription factor protein		IPR011598: Myc-type, basic helix-loop-helix (bHLH) domain	GO:0046983 MF: protein dimerization activity	G		IPR011598	GO:0046983
	TraesCS2D01G09490	1	***	tr|A0A0B2ST43|A0A0B2ST43_GLYSO	Werner Syndrome-like exonuclease	PF01612: 3'-5' exonuclease	IPR002562: 3'-5' exonuclease domain; IPR012337: Ribonuclease H-like domain	GO:0003676 MF: nucleic acid binding;GO:0006139 BP: nucleobase-containing compound metabolic process;GO:0008408 MF: 3'-5' exonuclease activity	G	PF01612	IPR002562; IPR012337	GO:0003676; GO:0006139; GO:0008408
	TraesCS2D01G09500	1	***	tr|M8BIY9|M8BIY9_AEGTA	Poly(A) polymerase	PF04928: Poly(A) polymerase central domain; PF01909: Nucleotidyltransferase domain	IPR002934: Polymerase, nucleotidyl transferase domain; IPR007012: Poly(A) polymerase, central domain; IPR011068: Nucleotidyltransferase, class I, C-terminal-like	GO:0003723 MF: RNA binding;GO:0004652 MF: polynucleotide adenylyltransferase activity;GO:0016779 MF: nucleotidyltransferase activity;GO:0031123 BP: RNA 3'-end processing;GO:0043631 BP: RNA polyadenylation	G	PF04928; PF01909	IPR002934; IPR007012; IPR011068	GO:0003723; GO:0004652; GO:0016779; GO:0031123; GO:0043631
	TraesCS2D01G09510	1	***	tr|A0A0B0MNI3|A0A0B0MNI3_GOSAR	Zinc finger protein	PF12874: Zinc-finger of C2H2 type	IPR003604: Matrin/U1-C-like, C2H2-type zinc finger; IPR013087: Zinc finger C2H2-type	GO:0003676 MF: nucleic acid binding;GO:0008270 MF: zinc ion binding	TE?	PF12874	IPR003604; IPR013087	GO:0003676; GO:0008270
	TraesCS2D01G09520	1	*-*	tr|Q9C581|Q9C581_ARATH	Core-2/I-branching beta-1,6-N-acetylglucosaminyltransferase family protein				G
	TraesCS2D01G09530	1	***	tr|Q0HA68|Q0HA68_MALDO	DELLA protein	PF03514: GRAS domain family	IPR005202: Transcription factor GRAS		G	PF03514	IPR005202
	TraesCS2D01G09540	1	*-*	tr|M8AC57|M8AC57_TRIUA	U3 small nucleolar RNA-associated protein 18-like protein	PF07893: Protein of unknown function (DUF1668)	IPR012871: Protein of unknown function DUF1677, Oryza sativa		G	PF07893	IPR012871
	TraesCS2D01G09550	1	*-*	tr|M8AC57|M8AC57_TRIUA	U3 small nucleolar RNA-associated protein 18-like protein	PF07893: Protein of unknown function (DUF1668)	IPR011042: Six-bladed beta-propeller, TolB-like; IPR012871: Protein of unknown function DUF1677, Oryza sativa		G	PF07893	IPR011042; IPR012871
	TraesCS2D01G09560	1	***	tr|B9SAQ1|B9SAQ1_RICCO	Beta-glucosidase, putative	PF00232: Glycosyl hydrolase family 1	IPR001360: Glycoside hydrolase family 1; IPR017853: Glycoside hydrolase superfamily; IPR033132: Glycosyl hydrolases family 1, N-terminal conserved site	GO:0004553 MF: hydrolase activity, hydrolyzing O-glycosyl compounds;GO:0005975 BP: carbohydrate metabolic process	G	PF00232	IPR001360; IPR017853; IPR033132	GO:0004553; GO:0005975
	TraesCS2D01G09570	1	--*	tr|A0A072VMN8|A0A072VMN8_MEDTR	Transmembrane protein, putative				G
	TraesCS2D01G09580	1	***	tr|A4PBN5|A4PBN5_WHEAT	Hexosyltransferase	PF01501: Glycosyl transferase family 8	IPR002495: Glycosyl transferase, family 8; IPR029044: Nucleotide-diphospho-sugar transferases	GO:0016757 MF: transferase activity, transferring glycosyl groups	G	PF01501	IPR002495; IPR029044	GO:0016757
	TraesCS2D01G09590	1	***	tr|B9SVN3|B9SVN3_RICCO	Pentatricopeptide repeat-containing protein, putative	PF01535: PPR repeat; PF13041: PPR repeat family; PF12854: PPR repeat	IPR002885: Pentatricopeptide repeat		G	PF01535; PF13041; PF12854	IPR002885
	TraesCS2D01G09600	1	***	tr|Q0D3F9|Q0D3F9_ORYSJ	MYB transcription factor	PF00249: Myb-like DNA-binding domain	IPR001005: SANT/Myb domain; IPR009057: Homeobox domain-like; IPR017930: Myb domain	GO:0003677 MF: DNA binding	G	PF00249	IPR001005; IPR009057; IPR017930	GO:0003677

[truncated: 5 more sheets: Table S11, Table S12, Table S13, Table S14, Table S15]
